# Supplementary material for: A Landscape View of Agricultural Insecticide Use across the Conterminous US from 1997 through 2012
Source: PLoS One. 2016 Nov 30;11(11):e0166724. doi: 10.1371/journal.pone.0166724 (PMC5130224; doi:10.1371/journal.pone.0166724)
Supplement: S1 Code and Data — (ZIP) [file pone.0166724.s009.zip]

Archive with 13 entries (12 files):
- S1 Code and Data/S1 Code and Data/
- S1 Code and Data/S1 Code and Data/county.dbf
- S1 Code and Data/S1 Code and Data/county.prj
- S1 Code and Data/S1 Code and Data/county.qpj
- S1 Code and Data/S1 Code and Data/county.shp
- S1 Code and Data/S1 Code and Data/county.shx
- S1 Code and Data/S1 Code and Data/S1 Code.R
- S1 Code and Data/S1 Code and Data/S1 Data.csv
- S1 Code and Data/S1 Code and Data/state.dbf
- S1 Code and Data/S1 Code and Data/state.prj
- S1 Code and Data/S1 Code and Data/state.qpj
- S1 Code and Data/S1 Code and Data/state.shp
- S1 Code and Data/S1 Code and Data/state.shx
