# Supplementary material for: A Landscape View of Agricultural Insecticide Use across the Conterminous US from 1997 through 2012
Source: PLoS One. 2016 Nov 30;11(11):e0166724. doi: 10.1371/journal.pone.0166724 (PMC5130224; doi:10.1371/journal.pone.0166724)
Supplement: S1 Code and Data — (ZIP) [file pone.0166724.s009.zip › S1 Code and Data/S1 Code and Data/county.prj]

PROJCS["USA_Contiguous_Equidistant_Conic",GEOGCS["GCS_North_American_1983",DATUM["D_North_American_1983",SPHEROID["GRS_1980",6378137,298.257222101]],PRIMEM["Greenwich",0],UNIT["Degree",0.017453292519943295]],PROJECTION["Equidistant_Conic"],PARAMETER["False_Easting",0],PARAMETER["False_Northing",0],PARAMETER["central_meridian",-96],PARAMETER["Standard_Parallel_1",33],PARAMETER["Standard_Parallel_2",45],PARAMETER["latitude_of_origin",39],UNIT["Meter",1]]
