# Supplementary material for: A Landscape View of Agricultural Insecticide Use across the Conterminous US from 1997 through 2012
Source: PLoS One. 2016 Nov 30;11(11):e0166724. doi: 10.1371/journal.pone.0166724 (PMC5130224; doi:10.1371/journal.pone.0166724)
Supplement: S1 Code and Data — (ZIP) [file pone.0166724.s009.zip › S1 Code and Data/S1 Code and Data/S1 Code.R]

# S1 code from Meehan and Gratton 2016, PLoS ONE.
# Works with S1 Data, a CSV text file, and county
# and state shapefiles.

# setup
library(spdep) # load packages
library(ggplot2)
library(maptools)
library(sp)
library(stringr)
library(geoR)
library(dplyr)
library(INLA)
library(fields)
library(rgdal)
library(ade4)
setwd("yourdirectoryhere") # set working directory
options(stringsAsFactors=F) # leave character strings alone


# helper
fitted_variofit <- function (x, max.dist, scaled = FALSE, ...) {
  my.l <- list()
  if (missing(max.dist)) {
    my.l$max.dist <- x$max.dist
    if (is.null(my.l$max.dist))
      stop("argument max.dist needed for this object")
  }
  else my.l$max.dist <- max.dist
  if (any(x$cov.model == c("matern", "powered.exponential",
                           "cauchy", "gencauchy", "gneiting.matern")))
    my.l$kappa <- x$kappa
  else kappa <- NULL
  if (is.vector(x$cov.pars))
    my.l$sill.total <- x$nugget + x$cov.pars[1]
  else my.l$sill.total <- x$nugget + sum(x$cov.pars[, 1])
  my.l$nugget <- x$nugget
  my.l$cov.pars <- x$cov.pars
  my.l$cov.model <- x$cov.model
  if (scaled) {
    if (is.vector(x$cov.model))
      my.l$cov.pars[1] <- my.l$cov.pars[1]/my.l$sill.total
    else my.l$cov.pars[, 1] <- my.l$cov.cov.pars[, 1]/my.l$sill.total
    my.l$sill.total <- 1
  }
  gamma.f <- function(x, my.l) {
    if (any(my.l$cov.model == c("linear", "power")))
      return(my.l$nugget + my.l$cov.pars[1] * (x^my.l$cov.pars[2]))
    else return(my.l$sill.total - cov.spatial(x, cov.model = my.l$cov.model,
                                              kappa = my.l$kappa, cov.pars = my.l$cov.pars))
  }
  x_vals <- seq(0, my.l$max.dist, length.out = 100)
  data.frame(x = x_vals, fit = gamma.f(x_vals, my.l = my.l))
}


# import data
df1 <- read.csv("data.csv")
df1$fips <- as.character(
  str_pad(df1$fips, width = 5, pad = "0")) # clean county code
for (i in 11:17) {
  df1[,i] <- as.numeric(scale(df1[,i], scale=F))
} # center variables in place or scale for standard coeff
df1 <- arrange(df1, yr, siteID) # sort data
head(df1); summary(df1) # 2342 x 4 = 9368 records


# pull in county map and order by fips for 3101 records
counties1 <- readOGR(dsn=getwd(), "county",
                           stringsAsFactors=F); # plot(counties1)
counties1$fips <- as.character(str_pad(counties1$FIPS,
                                       width = 5, pad = "0"))
head(as.numeric(counties1$fips)); # plot(counties1[1:6,])
counties1 <- counties1[order(counties1$fips),] # reorder shapefile
head(as.numeric(counties1$fips)); # plot(counties1[1:6,])
data.counties1 <- attr(counties1, "data") # assign data
data.counties1 <- data.counties1[,c(2,3,5)] # clean columns


# create expanded grid for 3101 x 4 = 12404 records
df2 <- data.frame(expand.grid(fips=as.character(unique(data.counties1$fips)),
                   yr=as.integer(c(1997,2002,2007,2012))))
df2$fips <- as.character(df2$fips)


# merge insecticide data and shapefile, clean, and sort
df3 <- merge(data.counties1, df1, all=T, by="fips", sort=F) # 10127
df4 <- merge(df2, df3, all=T, by=c("fips", "yr"), sort=F) # 13163
df4 <- arrange(df4,as.numeric(df4$fips),as.numeric(df4$yr))
df4 <- df4[!is.na(df4$yr),] # 12404
df4 <- arrange(df4,as.numeric(df4$yr),as.numeric(df4$fips))


# make neighborhood graph for spatial analysis
neighbors <- poly2nb(counties1)
which(card(neighbors) == 0)
nb2INLA("counties1.graph", neighbors)
counties1.adj <- paste(getwd(),"/counties1.graph",sep="")
g <- inla.read.graph("counties1.graph"); # plot(g)
summary(g)
plot(neighbors, coordinates(counties1), col="gray", cex=0.2)


# creat index variables for random terms
df5 <- df4
df5$yr <- as.numeric(scale(df5$yr, scale=F))
df5$id_area_1 <- rep(1:3101, 4)
df5$id_area_2 <- rep(1:3101, 4)
df5$id_year_1 <- rep(1:4, each=3101)
df5$id_year_2 <- rep(1:4, each=3101)
summary(df5)


# model1 main fixed effects
formula1<- insectHarv ~
  1 + cotOrchVeg + cornHarv + soyWheatHarv + kIncHarv + kmSqFarm +
  kGDD + harvCounty
model1 <- inla(formula1,family="gaussian",data=df5,
               control.predictor=list(compute=T),
               control.compute=list(dic=T,cpo=T, waic=T),
               num.threads=7,
               verbose=T)
summary(model1)


# model2 main fixed effects plus state and year
formula2<- insectHarv ~
  1 + cotOrchVeg + cornHarv + soyWheatHarv + kIncHarv + kmSqFarm +
  kGDD + harvCounty + yr + state
model2 <- inla(formula2,family="gaussian",data=df5,
               control.predictor=list(compute=T),
               control.compute=list(dic=T,cpo=T, waic=T),
               control.fixed = list(expand.factor.strategy='inla'),
               num.threads=7,
               verbose=T)
summary(model2)


# model3 main fixed effects plus state, year, insectHarv interactions
formula3<- insectHarv ~
  1 + cotOrchVeg + cornHarv + soyWheatHarv + kIncHarv + kmSqFarm +
  kGDD + harvCounty + yr + state +
  harvCounty:yr + harvCounty:state + harvCounty:yr:state
model3 <- inla(formula3,family="gaussian",data=df5,
               control.predictor=list(compute=T),
               control.fixed = list(expand.factor.strategy='inla'),
               control.compute=list(dic=T,cpo=T, waic=T),
               verbose=T)
summary(model3)


# model4 main fixed effects and year trend plus random intercepts
# for county and year
formula4<- insectHarv ~
  # fixed
  1 + cotOrchVeg + cornHarv + soyWheatHarv + kIncHarv + kmSqFarm +
  kGDD + harvCounty + yr +
  # space time intercepts
  f(id_area_1, model="iid") +
  f(id_year_1, model="iid")
model4 <- inla(formula4,family="gaussian",data=df5,
               control.predictor=list(compute=T),
               control.compute=list(dic=T,cpo=T, waic=T),
               num.threads=6,
               verbose=T)
summary(model4)


# model5 main fixed effects and year trend plus random intercepts
# for county and year and CAR spatially varying slope for insectHarv
formula5<- insectHarv ~
  # fixed
  1 + cotOrchVeg + cornHarv + soyWheatHarv + kIncHarv + kmSqFarm +
  kGDD + harvCounty + yr +
  # space time Harv
  f(id_area_1, model="iid") +
  f(id_year_1, model="iid") +
  f(id_area_2, harvCounty, model="besag", graph=counties1.adj,
    group=id_year_2, control.group=list(model="ar1"))
model5 <- inla(formula5,family="gaussian",data=df5,
               control.predictor=list(compute=T),
               control.compute=list(dic=T,cpo=T, waic=T),
               num.threads=6,
               verbose=T)
summary(model5)


# model6 main fixed effects and year trend plus random intercepts
# for county and year and CAR intercept
formula6<- insectHarv ~
  # fixed
  1 + cotOrchVeg + cornHarv + soyWheatHarv + kIncHarv + kmSqFarm +
  kGDD + harvCounty + yr +
  # space time intercepts
  f(id_area_1, model="iid") +
  f(id_year_1, model="iid") +
  f(id_area_2, model="besag", graph=counties1.adj, group=id_year_2,
    control.group=list(model="ar1"))
model6 <- inla(formula6,family="gaussian",data=df5,
               control.predictor=list(compute=T),
               control.compute=list(dic=T,cpo=T, waic=T),
               num.threads=6,
               verbose=T)
summary(model6)


# compare models
dicdf <- data.frame(x=as.vector(c(1,2,3,4,5,6)),
                    y=as.vector(c(as.numeric(model1$dic$dic),
                                  as.numeric(model2$dic$dic),
                                  as.numeric(model3$dic$dic),
                                  as.numeric(model4$dic$dic),
                                  as.numeric(model5$dic$dic),
                                  as.numeric(model6$dic$dic))))
ggplot(data=dicdf, aes(x=x,y=y,label=round((y-min(y)),0))) + theme_bw() +
  geom_line(colour="gray10") +
  geom_point(size=3, colour="gray40") +
  xlab("Model") + ylab("Deviance Information Criterion") +
  theme(axis.title.x = element_text(size=20),
        axis.text.x  = element_text(size=16),
        axis.title.y = element_text(size=20),
        axis.text.y  = element_text(size=16)) +
  theme(panel.grid.minor=element_blank(),
        panel.grid.major=element_blank()) +
  scale_x_continuous(breaks=seq(1,6,1)) +
  scale_y_continuous() +
  geom_text(nudge_y=600, size=6) +
  theme(plot.background = element_blank()
        ,panel.grid.major = element_blank()
        ,panel.grid.minor = element_blank()) +
  theme(axis.line = element_line(color = 'gray40')) +
  theme(axis.ticks.length = unit(3,'mm'))


# Get hyperparameters on standard deviation scale for
# model 6
tran_hyper <- function(x) {
  tran_x <- sqrt(1 / x)
  return(tran_x)
}
chos <- model5b$summary.hyperpar
print(rownames(eval(chos)))
for(i in c(1,5,3)){
  print(tran_hyper(chos[,i]))
}
inla.qmarginal(c(0.025, 0.975), model6$marginals.fixed$harvCounty)
inla.pmarginal(0,model6$marginals.fixed$harvCounty)


# make diagnostic data for model 6
names(model6)
m6p <- model6$summary.fitted[,1]
m5p <- model5$summary.fitted[,1]
m4p <- model4$summary.fitted[,1]
m3p <- model3$summary.fitted[,1]
m2p <- model2$summary.fitted[,1]
m1p <- model1$summary.fitted[,1]
m6r <- df5$insectHarv - m6p
m5r <- df5$insectHarv - m5p
m4r <- df5$insectHarv - m4p
m3r <- df5$insectHarv - m3p
m2r <- df5$insectHarv - m2p
m1r <- df5$insectHarv - m1p
d <- data.frame(x=df5$xRaw, y=df5$yRaw, yr=df5$yr, obs=df5$insectHarv,
                hc=df5$harvCounty,
                m6p=m6p, m5p=m5p, m4p=m4p,m3p=m3p,m2p=m2p,m1p=m1p,
                m6r=m6r,m5r=m5r,m4r=m4r,m3r=m3r,m2r=m2r,m1r=m1r)
d <- d[complete.cases(d),]
summary(d)


# view pit histogram for all models
hist(model1$cpo$pit)
hist(model2$cpo$pit)
hist(model3$cpo$pit)
hist(model4$cpo$pit)
hist(model5$cpo$pit)
hist(model6$cpo$pit)


# plot posteriors and residuals of model6
opar <- par()
par(mfrow=c(3,3), mar=c(3,3,1,0.1), mgp=2:0)
names(model6$marginals.fixed)
plot(model6$marginals.fixed[[3]], type='l',
     xlab="Corn grain, silage effect", ylab='Density', col='gray10', las=1)
box(which='plot', col = 'gray40')
plot(model6$marginals.fixed[[2]], type='l',
     xlab="Orchards, vegetables, cotton effect", ylab='Density', col='gray10', las=1)
box(which='plot', col = 'gray40')
plot(model6$marginals.fixed[[4]], type='l',
     xlab="Soybean and wheat effect", ylab='Density', col='gray10', las=1)
abline(v=0, col="gray40", lty=2)
box(which='plot', col = 'gray40')
plot(model6$marginals.fixed[[5]], type='l',
     xlab="Farmer net income effect", ylab='Density', col='gray10', las=1)
abline(v=0, col="gray40", lty=2)
box(which='plot', col = 'gray40')
plot(model6$marginals.fixed[[6]], type='l',
     xlab="Average farm size effect", ylab='Density', col='gray10', las=1)
abline(v=0, col="gray40", lty=2)
box(which='plot', col = 'gray40')
plot(model6$marginals.fixed[[7]], type='l',
     xlab="Growing degree days effect", ylab='Density', col='gray10', las=1)
abline(v=0, col="gray40", lty=2)
box(which='plot', col = 'gray40', )
plot(model6$marginals.fixed[[8]], type='l',
     xlab="Proportion cropland effect", ylab='Density', col='gray10', las=1)
abline(v=0, col="gray40", lty=2)
box(which='plot', col = 'gray40')
plot(model6$marginals.fixed[[9]], type='l',
     xlab="Year effect", ylab='Density', col='gray10', las=1)
box(which='plot', col = 'gray40', )
abline(v=0, col="gray40", lty=2)
par(opar)


# map observed insectcide
us <- readShapePoly("state")
usdf <- fortify(us)
cz <- cut(d$obs, breaks=quantile(d$obs,
                                 probs=c(0, 0.2, 0.4, 0.6, 0.8, 1)))
bin_col <- rev(c('#543005','#bf812d',
             '#80cdc1','#35978f','#01665e'))
ggplot(data=d, aes(x=x,y=y,colour=cz)) +
  geom_point(alpha=1, size=0.75) +
  scale_colour_manual("Insec",values=bin_col) +
  scale_size_continuous("Insec", range = c(1, 6)) +
  theme_bw() + facet_wrap(~yr, ncol=3) +
  annotation_map(usdf, fill = "NA", colour = "grey60") +
  theme(panel.grid.major = element_blank(), panel.grid.minor = element_blank()) +
  xlab(NULL) + ylab(NULL) +
  theme(axis.ticks = element_blank(), axis.text.y = element_blank(),
        axis.text.x = element_blank(), panel.border = element_blank(),
        strip.background = element_blank(),strip.text.x = element_blank())


# map fitted insecticide model6
cz <- cut(d$m6p, breaks=quantile(d$m6p,
                                 probs=c(0, 0.2, 0.4, 0.6, 0.8, 1)))
bin_col <- rev(c('#543005','#bf812d',
                 '#80cdc1','#35978f','#01665e'))
ggplot(data=d, aes(x=x,y=y,colour=cz)) +
  geom_point(alpha=1, size=0.75) +
  scale_colour_manual("Insec",values=bin_col) +
  scale_size_continuous("Insec", range = c(1, 6)) +
  theme_bw() + facet_wrap(~yr, ncol=3) +
  annotation_map(usdf, fill = "NA", colour = "grey60") +
  theme(panel.grid.major = element_blank(), panel.grid.minor = element_blank()) +
  xlab(NULL) + ylab(NULL) +
  theme(axis.ticks = element_blank(), axis.text.y = element_blank(),
        axis.text.x = element_blank(), panel.border = element_blank(),
        strip.background = element_blank(),strip.text.x = element_blank())


# scatter plot of observed versus fitted model6
ggplot(data=d, aes(x=m6p,y=obs)) +
  geom_point(size=3, col="gray40") +
  stat_density2d(col='gray10',, cex=0.65) +
  geom_abline(intercept = 0, slope = 1, lty=2, cex=0.65) +
  theme_bw() +
  theme(plot.background = element_blank(),
        panel.grid.major = element_blank(),
        panel.grid.minor = element_blank()) +
  xlab("Mean of fitted insecticide use") +
  ylab("Observed relative insecticide use") +
  theme(axis.title.x = element_text(size=20),
        axis.text.x  = element_text(size=16),
        axis.title.y = element_text(size=20),
        axis.text.y  = element_text(size=16)) +
  scale_x_continuous(breaks=seq(0,1,.2)) +
  scale_y_continuous(breaks=seq(0,1,.2)) +
  theme(axis.line = element_line(color = 'gray40', size=0.75)) +
  theme(panel.border = element_rect(fill=NA, colour = "gray40", size=0.75)) +
  theme(axis.ticks.length = unit(3,'mm'))


# residual histogram from model6
ggplot(data=d, aes(x=m6r)) + theme_bw() +
  geom_density(colour = "gray40", fill="gray40", adjust=2) +
  geom_vline(xintercept = 0, col="gray10", lty=2) +
  xlab("Model residual (observed - posterior predictive mean)") + ylab("Density") +
  theme(axis.title.x = element_text(size=20),
        axis.text.x  = element_text(size=16),
        axis.title.y = element_text(size=20),
        axis.text.y  = element_text(size=16)) +
  theme(plot.background = element_blank()
        ,panel.grid.major = element_blank()
        ,panel.grid.minor = element_blank()) +
  theme(axis.line = element_line(color = 'gray40')) +
  scale_x_continuous(limits=c(-0.28, 0.28))


# map residuals from model6
cz <- cut(d$m6r, breaks=quantile(d$m6r,
                                 probs=c(0, 0.2, 0.4, 0.6, 0.8, 1)))
bin_col <- c('#b2182b','#f4a582','#d1e5f0', '#4393c3','#2166ac')
ggplot(data=d, aes(x=x,y=y,colour=cz)) +
  geom_point(alpha=1, size=0.75) +
  scale_colour_manual("Residuals\nmodel 6\n",values=bin_col) +
  scale_size_continuous("Insec", range = c(1, 6)) +
  theme_bw() + facet_wrap(~yr, ncol=2) +
  annotation_map(usdf, fill = "NA", colour = "grey60") +
  theme(panel.grid.major = element_blank(), panel.grid.minor = element_blank()) +
  xlab(NULL) + ylab(NULL) +
  theme(axis.ticks = element_blank(), axis.text.y = element_blank(),
        axis.text.x = element_blank(), panel.border = element_blank(),
        strip.background = element_blank(),strip.text.x = element_blank())+
  theme(axis.ticks = element_blank(), axis.text.y = element_blank(),
        axis.text.x = element_blank(), panel.border = element_blank(),
        strip.background = element_blank(),
        strip.text.x = element_text(size = 14),
        legend.title = element_text(size = 12),
        legend.text = element_text(size = 10))


# map residuals from all models for 2012
res <- c(d$m1r[d$yr==7.5],d$m2r[d$yr==7.5],d$m3r[d$yr==7.5],
         d$m4r[d$yr==7.5],d$m5r[d$yr==7.5],d$m6r[d$yr==7.5])
xs <- rep(d$x[d$yr==7.5], 6)
ys <- rep(d$y[d$yr==7.5], 6)
cats <- c('Model 1','Model 2','Model 3',
          'Model 4','Model 5','Model 6')
cats <- factor(rep(cats, each=length(d$x[d$yr==7.5])))
resdata <- data.frame(cats=cats, xs=xs, ys=ys, res=res)
quantilify <- function(x) {
  out <- cut(x, breaks=quantile(x, probs=c(0,.2,.4,.6,.8,1)))
  out <- factor(out, labels=c('1','2','3','4','5'))
  return(out)
}
s1 <- by(resdata$res, resdata$cats, quantilify)
s1 <- as.factor(as.integer(unlist(s1)))
bin_col <- c('#b2182b','#f4a582','#d1e5f0', '#4393c3','#2166ac')
ggplot(data=resdata, aes(x=xs,y=ys,colour=s1)) +
  geom_point(alpha=1, size=1) +
  scale_colour_manual("Residualsssssss",values=bin_col) +
  theme_bw() + facet_wrap(~cats, scales='free') +
  annotation_map(usdf, fill = "NA", colour = "grey60") +
  theme(panel.grid.major = element_blank(),
        panel.grid.minor = element_blank()) +
  xlab(NULL) + ylab(NULL) +
  theme(axis.ticks = element_blank(), axis.text.y = element_blank(),
        axis.text.x = element_blank(), panel.border = element_blank(),
        strip.background = element_blank(),strip.text.x = element_blank())


# variograms of residuals
df97 <- subset(d, yr==-7.5)
df02 <- subset(d, yr==-2.5)
df07 <- subset(d, yr==2.5)
df12 <- subset(d, yr==7.5)
v0 <- variog(coords = df12[,c('x','y')], data = df12[,'obs'],
             max.dist=3000000) # make variogram
v0f <- variofit(v0) # fit curve
v1 <- variog(coords = df12[,c('x','y')], data = df12[,'m1r'],
             max.dist=3000000)
v1f <- variofit(v1)
v2 <- variog(coords = df12[,c('x','y')], data = df12[,'m2r'],
             max.dist=3000000)
v2f <- variofit(v2)
v3 <- variog(coords = df12[,c('x','y')], data = df12[,'m3r'],
             max.dist=3000000)
v3f <- variofit(v3)
v4 <- variog(coords = df12[,c('x','y')], data = df12[,'m4r'],
             max.dist=3000000)
v4f <- variofit(v4)
v5 <- variog(coords = df12[,c('x','y')], data = df12[,'m5r'],
             max.dist=3000000)
v5f <- variofit(v5)
v6 <- variog(coords = df12[,c('x','y')], data = df12[,'m6r'],
             max.dist=3000000)
v6f <- variofit(v6)
vdf0 <- data.frame(u=v0$u,v=v0$v) # extract data from variog
vdf1 <- data.frame(u=v1$u,v=v1$v)
vdf2 <- data.frame(u=v2$u,v=v2$v)
vdf3 <- data.frame(u=v3$u,v=v3$v)
vdf4 <- data.frame(u=v4$u,v=v4$v)
vdf5 <- data.frame(u=v5$u,v=v5$v)
vdf6 <- data.frame(u=v6$u,v=v6$v)
bc <- c('#1b9e77','#d95f02','#7570b3','#e7298a',
             '#66a61e','#e6ab02','#a6761d') # colors
ggplot() + # make plot
  geom_point(data=vdf0, aes(u,v), color=bc[1], size=3) +
  geom_line(aes(x, fit), data = fitted_variofit(v0f), color=bc[1]) +
  geom_point(data=vdf1, aes(u,v), color=bc[2], size=3) +
  geom_line(aes(x, fit), data = fitted_variofit(v1f), color=bc[2]) +
  geom_point(data=vdf2, aes(u,v), color=bc[3], size=3) +
  geom_line(aes(x, fit), data = fitted_variofit(v2f), color=bc[3]) +
  geom_point(data=vdf3, aes(u,v), color=bc[4], size=3) +
  geom_line(aes(x, fit), data = fitted_variofit(v3f), color=bc[4]) +
  geom_point(data=vdf4, aes(u,v), color=bc[5], size=3) +
  geom_line(aes(x, fit), data = fitted_variofit(v4f), color=bc[5]) +
  geom_point(data=vdf5, aes(u,v), color=bc[6], size=3) +
  geom_line(aes(x, fit), data = fitted_variofit(v5f), color=bc[6]) +
  geom_point(data=vdf6, aes(u,v), color=bc[7], size=3) +
  geom_line(aes(x, fit), data = fitted_variofit(v6f), color=bc[7]) +
  theme_bw() +
  theme(panel.grid.major = element_blank(), panel.grid.minor = element_blank(),
        legend.text = element_text(size = 12)) +
  xlab("Lag distance (m)") + ylab("Semivariance") +
  theme(axis.title.x = element_text(size=20),
        axis.text.x  = element_text(size=16),
        axis.title.y = element_text(size=20),
        axis.text.y  = element_text(size=16)) +
  theme(plot.background = element_blank()
        ,panel.grid.major = element_blank()
        ,panel.grid.minor = element_blank()) +
  theme(axis.line = element_line(color = 'gray40')) +
  scale_y_continuous(breaks=seq(0,0.05,0.01), trans='identity') +
  xlim(c(0, 3400000)) + theme(axis.ticks.length = unit(3,'mm'))


# map corn proportion
df1 <- read.csv("final_data_clean3.csv")
c100 <- rainbow(11)
ggplot(data=df1, aes(x=xRaw,y=yRaw,colour=cornHarv)) +
  geom_point(alpha=1, size=0.5) +
  scale_colour_gradient("Proportion\ncorn for grain\nand silage\n",
                        low="gray70", high='#e66101') +
  scale_size_continuous("CorGS", range = c(1, 6)) +
  theme_bw() + facet_wrap(~yr) +
  annotation_map(usdf, fill="NA", colour="grey60") +
  theme(panel.grid.major = element_blank(),
        panel.grid.minor = element_blank()) +
  xlab(NULL) + ylab(NULL) +
  theme(axis.ticks = element_blank(), axis.text.y = element_blank(),
        axis.text.x = element_blank(), panel.border = element_blank(),
        strip.background = element_blank(),
        strip.text.x = element_text(size = 14),
        legend.title = element_text(size = 12),
        legend.text = element_text(size = 10))


# map cotton fruit veg proportion
ggplot(data=df1, aes(x=xRaw,y=yRaw,colour=cotOrchVeg)) +
  geom_point(alpha=1, size=0.5) +
  scale_colour_gradient("Proportion orchards,\nvegetables, cotton\n",
                        low="gray70", high='#ca0020') +
  scale_size_continuous("CorGS", range = c(1, 6)) +
  theme_bw() + facet_wrap(~yr) +
  annotation_map(usdf, fill="NA", colour="grey60") +
  theme(panel.grid.major = element_blank(),
        panel.grid.minor = element_blank()) +
  xlab(NULL) + ylab(NULL) +
  theme(axis.ticks = element_blank(), axis.text.y = element_blank(),
        axis.text.x = element_blank(), panel.border = element_blank(),
        strip.background = element_blank(),
        strip.text.x = element_text(size = 14),
        legend.title = element_text(size = 12),
        legend.text = element_text(size = 10))


# map soy wheat proportion
ggplot(data=df1, aes(x=xRaw,y=yRaw,colour=soyWheatHarv)) +
  geom_point(alpha=1, size=0.5) +
  scale_colour_gradient("Proportion soy,\nand wheat\n",
                        low="gray70", high='#2166ac') +
  theme_bw() + facet_wrap(~yr) +
  annotation_map(usdf, fill="NA", colour="grey60") +
  theme(panel.grid.major = element_blank(),
        panel.grid.minor = element_blank()) +
  xlab(NULL) + ylab(NULL) +
  theme(axis.ticks = element_blank(), axis.text.y = element_blank(),
        axis.text.x = element_blank(), panel.border = element_blank(),
        strip.background = element_blank(),
        strip.text.x = element_text(size = 14),
        legend.title = element_text(size = 12),
        legend.text = element_text(size = 10))


# map farmer net income
ggplot(data=df1, aes(x=xRaw,y=yRaw,colour=kIncHarv)) +
  geom_point(alpha=1, size=0.5) +
  scale_colour_gradient("1000 dollars\nper harvested\nhecatare\n",
                        low="gray70", high='black',
                        limits=c(-1,5)) +
  theme_bw() + facet_wrap(~yr) +
  annotation_map(usdf, fill="NA", colour="grey60") +
  theme(panel.grid.major = element_blank(),
        panel.grid.minor = element_blank()) +
  xlab(NULL) + ylab(NULL) +
  theme(axis.ticks = element_blank(), axis.text.y = element_blank(),
        axis.text.x = element_blank(), panel.border = element_blank(),
        strip.background = element_blank(),
        strip.text.x = element_text(size = 14),
        legend.title = element_text(size = 12),
        legend.text = element_text(size = 10))


# map average farm size
ggplot(data=df1, aes(x=xRaw,y=yRaw,colour=kmSqFarm)) +
  geom_point(alpha=1, size=0.5) +
  scale_colour_gradient("Average farm\nsize in\nsquare km\n",
                        low="gray70", high='#01665e', trans='sqrt') +
  theme_bw() + facet_wrap(~yr) +
  annotation_map(usdf, fill="NA", colour="grey60") +
  theme(panel.grid.major = element_blank(),
        panel.grid.minor = element_blank()) +
  xlab(NULL) + ylab(NULL) +
  theme(axis.ticks = element_blank(), axis.text.y = element_blank(),
        axis.text.x = element_blank(), panel.border = element_blank(),
        strip.background = element_blank(),
        strip.text.x = element_text(size = 14),
        legend.title = element_text(size = 12),
        legend.text = element_text(size = 10))


# map degree days
ggplot(data=df1, aes(x=xRaw,y=yRaw,colour=kGDD)) +
  geom_point(alpha=1, size=0.5) +
  scale_colour_gradient("Accumulated\nannual growing\ndegree days\n",
                        low="gray70", high='#c51b7d') +
  theme_bw() + facet_wrap(~yr) +
  annotation_map(usdf, fill="NA", colour="grey60") +
  theme(panel.grid.major = element_blank(),
        panel.grid.minor = element_blank()) +
  xlab(NULL) + ylab(NULL) +
  theme(axis.ticks = element_blank(), axis.text.y = element_blank(),
        axis.text.x = element_blank(), panel.border = element_blank(),
        strip.background = element_blank(),
        strip.text.x = element_text(size = 14),
        legend.title = element_text(size = 12),
        legend.text = element_text(size = 10))


# map proportion of county in harvested cropland
ggplot(data=df1, aes(x=xRaw,y=yRaw,colour=harvCounty)) +
  geom_point(alpha=1, size=0.5) +
  scale_colour_gradient("Proportion\nharvested\ncropland\n",
                        low="gray70", high='#542788') +
  theme_bw() + facet_wrap(~yr) +
  annotation_map(usdf, fill="NA", colour="grey60") +
  theme(panel.grid.major = element_blank(),
        panel.grid.minor = element_blank()) +
  xlab(NULL) + ylab(NULL) +
  theme(axis.ticks = element_blank(), axis.text.y = element_blank(),
        axis.text.x = element_blank(), panel.border = element_blank(),
        strip.background = element_blank(),
        strip.text.x = element_text(size = 14),
        legend.title = element_text(size = 12),
        legend.text = element_text(size = 10))
