# Supplementary material for: A Landscape View of Agricultural Insecticide Use across the Conterminous US from 1997 through 2012
Source: PLoS One. 2016 Nov 30;11(11):e0166724. doi: 10.1371/journal.pone.0166724 (PMC5130224; doi:10.1371/journal.pone.0166724)
Supplement: S1 Code and Data — (ZIP) [file pone.0166724.s009.zip › S1 Code and Data/S1 Code and Data/S1 Data.csv]

fips	state	county	siteID	xRaw	yRaw	x	y	insectHarv	yr	cornHarv	cotOrchVeg	soyWheatHarv	kIncHarv	kmSqFarm	kGDD	harvCounty
1001	AL	Autauga County	1	878192	-672179	3176.561	753.666	0.256488495	1997	0.055031051	0.429335535	0.101303084	0.408312094	0.45846088	3.659526	0.072136101
1003	AL	Baldwin County	2	794763	-880896	3093.132	544.949	0.724584865	1997	0.096273292	0.255313306	0.474067267	0.617517394	0.476705541	4.13712	0.089283936
1005	AL	Barbour County	3	1003338	-732694	3301.707	693.151	0.354870863	1997	0.09545308	0.281082349	0.02691214	1.190382965	0.472949365	3.6678915	0.059242999
1009	AL	Blount County	4	868643	-511930	3167.012	913.915	0.275860872	1997	0.080567898	0.134511247	0.123889198	2.712758724	0.149527665	3.1045131	0.068897141
1015	AL	Calhoun County	5	939248	-527736	3237.617	898.109	0.031817211	1997	0.108157164	0.134208841	0.259342302	1.541969891	0.177191721	3.2742567	0.047644453
1019	AL	Cherokee County	6	954617	-480863	3252.986	944.982	0.352020917	1997	0.058198061	0.463078767	0.260311581	0.768330828	0.506293506	3.1177458	0.119845007
1021	AL	Chilton County	7	867541	-638460	3165.91	787.385	0.235026806	1997	0.041868777	0.229333674	0.027572122	0.196153859	0.155473525	3.3983703	0.043759652
1031	AL	Coffee County	8	953208	-790499	3251.577	635.346	0.405968622	1997	0.117002046	0.306889495	0.044167804	1.975522624	0.457435273	3.9580983	0.134731948
1033	AL	Colbert County	9	747843	-443487	3046.212	982.358	0.458905955	1997	0.10650768	0.593775263	0.079246385	0.399168388	0.473206031	3.1452759	0.111313793
1039	AL	Covington County	10	911056	-812158	3209.425	613.687	0.392889418	1997	0.0627521	0.352972294	0.067138354	1.011413888	0.327415618	4.0343004	0.06777967
1041	AL	Crenshaw County	11	918449	-757616	3216.818	668.229	0.265797954	1997	0.216150577	0.147587689	0.050768297	3.066648452	0.263477844	3.8446317	0.054917123
1043	AL	Cullman County	12	839410	-498099	3137.779	927.746	0.122055881	1997	0.097329126	0.043873153	0.133293565	4.122116687	0.139151297	3.0625335	0.107937386
1045	AL	Dale County	13	988570	-783164	3286.939	642.681	0.281777734	1997	0.112189966	0.271969716	0.049482559	1.157414682	0.499092136	3.9507975	0.112986508
1047	AL	Dallas County	14	837077	-699535	3135.446	726.31	0.355566968	1997	0.089833301	0.338640303	0.255504911	0.545946588	0.716645197	3.8049336	0.073253283
1049	AL	DeKalb County	15	932814	-451627	3231.183	974.218	0.118855066	1997	0.25647433	0.021217628	0.186733303	2.819333737	0.190133667	2.7548352	0.132576561
1051	AL	Elmore County	16	923644	-660464	3222.013	765.381	0.357854639	1997	0.062439617	0.568167389	0.057029288	0.059885813	0.406282593	3.6986157	0.086536293
1053	AL	Escambia County	17	844801	-832447	3143.17	593.398	0.780125503	1997	0.140479459	0.5638543	0.259902932	0.270677191	0.583625413	3.9906477	0.067338622
1055	AL	Etowah County	18	916786	-499722	3215.155	926.123	0.171651495	1997	0.109016038	0.139661899	0.11443433	1.245099841	0.155927896	3.1899933	0.065471325
1057	AL	Fayette County	19	763750	-551121	3062.119	874.724	0.216564371	1997	0.236190043	0.190043192	0.129423354	0.814224698	0.234338376	3.273192	0.032741257
1059	AL	Franklin County	20	746942	-472397	3045.311	953.448	0.04341668	1997	0.106335458	0.046358337	0.111510595	3.531851973	0.153553384	2.9864835	0.044364858
1061	AL	Geneva County	21	971193	-822791	3269.562	603.054	0.457551741	1997	0.113770627	0.291064293	0.072284838	1.128710024	0.49831309	3.9069927	0.203252493
1065	AL	Hale County	22	783640	-655989	3082.009	769.856	0.505391408	1997	0.051324503	0.007386653	0.422440143	1.369880427	0.392462638	3.755349	0.05612206
1067	AL	Henry County	23	1022305	-770046	3320.674	655.799	0.429897244	1997	0.078507365	0.314326443	0.033856023	0.314227152	1.160203291	3.9107952	0.187177809
1069	AL	Houston County	24	1021184	-810527	3319.553	615.318	0.427670644	1997	0.090611615	0.327738662	0.125503245	0.218831063	0.771386232	4.1178033	0.293781216
1071	AL	Jackson County	25	911099	-418315	3209.468	1007.53	0.107329622	1997	0.293498871	0.059375289	0.378703156	0.581417455	0.32801049	2.9285334	0.114550112
1077	AL	Lauderdale County	26	759645	-419972	3058.014	1005.873	0.214494417	1997	0.104745641	0.313022828	0.241551372	0.235489173	0.324549135	3.1042089	0.16286313
1079	AL	Lawrence County	27	794733	-459016	3093.102	966.829	0.421269647	1997	0.116676873	0.347989386	0.208695652	0.825753419	0.352082984	3.1720455	0.159720889
1083	AL	Limestone County	28	821626	-424295	3119.995	1001.55	0.52341976	1997	0.099730686	0.239837355	0.463621482	0.562729225	0.474430793	3.0041271	0.243771338
1085	AL	Lowndes County	29	881857	-714230	3180.226	711.615	0.276279582	1997	0.114179574	0.325444873	0.232133029	1.061710957	0.609395587	3.8415897	0.054694423
1087	AL	Macon County	30	968895	-678985	3267.264	746.86	0.360715925	1997	0.070150134	0.436569855	0.061955025	0.082964881	0.333800197	3.6037053	0.038856411
1089	AL	Madison County	31	861273	-425489	3159.642	1000.356	0.434374018	1997	0.166883185	0.061990571	0.605311682	0.174155055	0.491025727	2.9229057	0.18359475
1091	AL	Marengo County	32	773772	-714297	3072.141	711.548	0.226870735	1997	0.036263781	0.160764043	0.157896862	0.332152809	0.361931627	3.7287315	0.039310662
1095	AL	Marshall County	33	888109	-466875	3186.478	958.97	0.056698037	1997	0.18013245	0.018961311	0.244010689	2.449203826	0.161026589	3.1828446	0.107622284
1097	AL	Mobile County	34	748308	-879106	3046.677	546.739	0.28031764	1997	0.119625638	0.521440726	0.136982416	1.635295046	0.231366348	4.150809	0.043775436
1099	AL	Monroe County	35	820697	-785325	3119.066	640.52	0.648742933	1997	0.09351618	0.715938891	0.020546133	0.182494166	0.456041605	3.8464569	0.062841444
1101	AL	Montgomery County	36	922595	-702531	3220.964	723.314	0.049835707	1997	0.103923716	0.06626506	0.095837897	0.565952151	0.356022984	3.8396124	0.060324719
1103	AL	Morgan County	37	837271	-462491	3135.64	963.354	0.072333664	1997	0.160158888	0.052373386	0.209692155	0.805803774	0.246191007	3.0710511	0.131393309
1105	AL	Perry County	38	816136	-666752	3114.505	759.093	0.202673669	1997	0.075634599	0.007559481	0.460372404	0.448519137	0.468926659	3.57435	0.05456913
1109	AL	Pike County	39	952695	-745947	3251.064	679.898	0.312340952	1997	0.099406222	0.328022192	0.027694353	1.304811283	0.463504309	3.8178621	0.101275384
1121	AL	Talladega County	40	912556	-574352	3210.925	851.493	0.188803874	1997	0.232111902	0.060224759	0.340187698	0.394539522	0.348219768	3.294486	0.068083596
4012	AZ	La Paz County	41	-1653632	-421222	644.737	1004.623	0.808183504	1997	0	0.289854698	0.066787393	0.659781342	5.10319486	4.7328957	0.040208823
4013	AZ	Maricopa County	42	-1525709	-488742	772.66	937.103	0.648860969	1997	0.056441072	0.510925337	0.093733539	1.107594854	1.238914738	4.9429458	0.052072757
4021	AZ	Pinal County	43	-1428927	-555821	869.442	870.024	0.626998111	1997	0.029507292	0.577982041	0.118513172	1.13547886	2.529397867	4.7058219	0.068477401
4027	AZ	Yuma County	44	-1667424	-526978	630.945	898.867	0.707138861	1997	0.039055869	0.690186357	0.173692029	3.832551862	1.60506576	4.9376223	0.058579281
5001	AR	Arkansas County	45	424852	-511766	2723.221	914.079	0.125293367	1997	0.018016202	0.005795557	0.828502322	0.535018674	3.208515313	3.3776847	0.547340923
5003	AR	Ashley County	46	394430	-635410	2692.799	790.435	0.411585163	1997	0.008218105	0.419988028	0.417630496	0.320854846	2.423972627	3.5335872	0.225515447
5007	AR	Benton County	47	155685	-293796	2454.054	1132.049	0.028588048	1997	0.008712548	0.015209831	0.02330359	2.584600077	0.209435116	2.6182494	0.144493362
5009	AR	Boone County	48	259955	-294617	2558.324	1131.228	0.021453697	1997	0	0.005328597	0	1.023137835	0.156036193	2.7603108	0.074620838
5015	AR	Carroll County	49	219799	-292252	2518.168	1133.593	0.00579034	1997	0.010839737	0.002552141	0.005488474	2.735143158	0.213194168	2.7308034	0.089412184
5017	AR	Chicot County	50	438093	-624774	2736.462	801.071	0.259552623	1997	0.012863021	0.200932694	0.635741891	0.490117939	3.190801088	3.6523773	0.54376988
5019	AR	Clark County	51	260220	-545146	2558.589	880.699	0.104511484	1997	0.040380326	0.002621591	0.426967171	0.176670188	0.417216273	3.4224021	0.045276889
5021	AR	Clay County	52	498532	-276930	2796.901	1148.915	0.179999082	1997	0.099736142	0.10427153	0.577530757	0.558616836	2.072662181	2.9556072	0.694642644
5023	AR	Cleburne County	53	358987	-376388	2657.356	1049.457	0.112408015	1997	0.003978142	0.002622951	0	1.149355337	0.179132178	3.0284631	0.060284178
5029	AR	Conway County	54	299117	-409499	2597.486	1016.346	0.075516848	1997	0.039972326	0.000976722	0.465261273	1.065494926	0.445706906	3.1588128	0.168670023
5031	AR	Craighead County	55	482930	-337506	2781.299	1088.339	0.396932073	1997	0.01637987	0.344811272	0.392895485	0.576438705	1.912543647	3.0981249	0.722476252
5033	AR	Crawford County	56	158592	-377118	2456.961	1048.727	0.033999436	1997	0.031612749	0.040812341	0.465360498	0.609394216	0.36373322	2.9557593	0.118970548
5035	AR	Crittenden County	57	516272	-404772	2814.641	1021.073	0.196813265	1997	0.022469969	0.163646635	0.79761078	0.340878905	4.668047218	3.1282407	0.741713785
5037	AR	Cross County	58	473828	-397485	2772.197	1028.36	0.117456311	1997	0.012003236	0.02097411	0.72789644	0.25647233	3.61564204	3.1274802	0.776431851
5041	AR	Desha County	59	438549	-561971	2736.918	863.874	0.381996586	1997	0.001670767	0.330371095	0.527741941	0.592463787	3.557991675	3.3959367	0.475736824
5043	AR	Drew County	60	396814	-591173	2695.183	834.672	0.444737246	1997	0.008340582	0.308243361	0.429974927	0.691426427	1.189796353	3.4983	0.146513484
5045	AR	Faulkner County	61	333147	-420914	2631.516	1004.931	0.164856044	1997	0.005682021	0.00355573	0.250509238	-0.03899969	0.298528321	3.2055075	0.13184821
5047	AR	Franklin County	62	190719	-384828	2489.088	1041.017	0.012210749	1997	0.014363123	0.010753499	0.060249743	1.085634951	0.292445829	3.0109716	0.100237522
5049	AR	Fulton County	63	373495	-282127	2671.864	1143.718	0.002745502	1997	0	0.001372751	0.003922145	0.387346505	0.211199354	2.7738477	0.051141342
5055	AR	Greene County	64	487621	-305446	2785.99	1120.399	0.24726366	1997	0.057357661	0.110230995	0.542840484	0.520866432	1.470011916	2.947698	0.570455995
5057	AR	Hempstead County	65	215779	-581450	2514.148	844.395	0.14933017	1997	0.013454472	0.013483406	0.10341136	2.344431006	0.293339784	3.443544	0.072791237
5059	AR	Hot Spring County	66	280458	-514935	2578.827	910.91	0.090774289	1997	0.000967056	0.002707756	0.159048417	0.148784948	0.229188215	3.4509969	0.038939426
5061	AR	Howard County	67	184760	-542915	2483.129	882.93	0.139284132	1997	0	0.012899414	0	3.420414718	0.206092154	3.3387471	0.053305816
5063	AR	Independence County	68	399108	-351900	2697.477	1073.945	0.067760962	1997	0.075183619	0.002392611	0.500667705	0.819741672	0.559701028	3.054168	0.181949507
5065	AR	Izard County	69	366347	-314301	2664.716	1111.544	0.002566245	1997	0	0.002566245	0.007758415	0.994771027	0.177122863	2.9457207	0.044524194
5067	AR	Jackson County	70	431911	-366122	2730.28	1059.723	0.115826822	1997	0.014288152	0.008034641	0.736655741	0.340626572	2.648357029	3.1432986	0.684601369
5069	AR	Jefferson County	71	373788	-516635	2672.157	909.21	0.307684765	1997	0.017580703	0.244086992	0.579023276	0.515470977	3.476908871	3.4373079	0.41884236
5071	AR	Johnson County	72	229417	-377456	2527.786	1048.389	0.011973652	1997	0.01135804	0.022069687	0.191147501	1.559234384	0.290354005	3.0593394	0.074594899
5073	AR	Lafayette County	73	222991	-636044	2521.36	789.801	0.446347401	1997	0.087938129	0.084168121	0.539089597	1.270536059	1.015844184	3.495258	0.133751243
5075	AR	Lawrence County	74	438691	-316514	2737.06	1109.331	0.100081226	1997	0.018490682	0.000779587	0.60560369	0.387391294	1.603089196	3.0543201	0.557460228
5077	AR	Lee County	75	475966	-454699	2774.335	971.146	0.186709267	1997	0.015123777	0.120990217	0.849862211	0.372792451	4.052946644	3.1671783	0.651754996
5079	AR	Lincoln County	76	393554	-550371	2691.923	875.474	0.270348757	1997	0.009431092	0.248831485	0.53737174	0.785473594	2.749006862	3.4624044	0.388663917
5081	AR	Little River County	77	163457	-586458	2461.826	839.387	0.145439558	1997	0.039259288	0.083636852	0.589349385	0.579044844	0.806100689	3.5416485	0.144017639
5083	AR	Logan County	78	207146	-417414	2505.515	1008.431	0.057540896	1997	0.025080411	0.002407404	0.191901652	1.65233676	0.304858901	3.1206357	0.10870981
5085	AR	Lonoke County	79	375336	-462626	2673.705	963.219	0.220073937	1997	0.006364033	0.093496106	0.650659948	0.43494306	1.660082372	3.311217	0.551488372
5087	AR	Madison County	80	204276	-329192	2502.645	1096.653	0.006694691	1997	0	0.002046218	0	1.593652944	0.223622039	2.7562041	0.083708549
5091	AR	Miller County	81	196183	-628905	2494.552	796.94	0.137674078	1997	0.093039946	0.049042064	0.521851332	0.292481472	0.782105024	3.5475804	0.159325919
5093	AR	Mississippi County	82	535421	-341711	2833.79	1084.134	0.406463806	1997	0.022702015	0.459161698	0.554398398	0.386819283	4.089659423	3.0868695	0.811547203
5095	AR	Monroe County	83	438234	-468068	2736.603	957.777	0.206046453	1997	0.028984877	0.085098051	0.735655024	0.523352786	3.68888334	3.2322771	0.523271347
5099	AR	Nevada County	84	249376	-588373	2547.745	837.472	0.004284662	1997	0	0.01151503	0.042110196	1.531685524	0.219904306	3.4554078	0.037662298
5107	AR	Phillips County	85	472201	-494065	2770.57	931.78	0.349816978	1997	0.035519126	0.232788437	0.761366877	0.379598078	4.375448782	3.3160842	0.740651184
5109	AR	Pike County	86	215638	-533971	2514.007	891.874	0.011220412	1997	0	0.00791577	0	3.197724921	0.211566915	3.154554	0.033120607
5111	AR	Poinsett County	87	481906	-366119	2780.275	1059.726	0.209084569	1997	0.004583859	0.173778934	0.499034413	0.426179841	2.739443191	3.0969081	0.760476268
5113	AR	Polk County	88	162242	-499376	2460.611	926.469	0.118392553	1997	0	0.000691276	0	2.190850577	0.178557322	2.8404675	0.03922778
5115	AR	Pope County	89	268291	-389863	2566.66	1035.982	0.01135387	1997	0.021429864	0.004387751	0.324919709	1.469892266	0.290590988	3.1417776	0.083104424
5117	AR	Prairie County	90	405635	-452944	2704.004	972.901	0.133089839	1997	0.00774691	0.00813942	0.738100747	0.47220088	2.63410387	3.2560047	0.559659801
5119	AR	Pulaski County	91	336632	-462647	2635.001	963.198	0.095480818	1997	0.062976372	0.037998603	0.749571265	0.318006225	0.879184699	3.3379866	0.121802378
5121	AR	Randolph County	92	444282	-282970	2742.651	1142.875	0.084779484	1997	0.102948394	0.000406091	0.490262586	0.333183869	1.00857451	2.8669329	0.27200116
5123	AR	Saint Francis County	93	477673	-427725	2776.042	998.12	0.251962158	1997	0.006167705	0.071560028	0.866560352	0.421043898	3.250283681	3.0973644	0.561802732
5127	AR	Scott County	94	176644	-457493	2475.013	968.352	0.01709364	1997	0	0.000419611	0	2.667905477	0.211685725	3.0908241	0.039376959
5129	AR	Searcy County	95	296661	-337476	2595.03	1088.369	0.042268367	1997	0	0.000474333	0	0.031980429	0.193984378	2.8403154	0.044333831
5131	AR	Sebastian County	96	156702	-420322	2455.071	1005.523	0.002041044	1997	0.023490556	0.002653357	0.22076669	1.203514306	0.268052005	3.2246721	0.077276016
5133	AR	Sevier County	97	162195	-553619	2460.564	872.226	0.00322165	1997	0	0.00340063	0	2.540909937	0.293008328	3.413124	0.074876749
5135	AR	Sharp County	98	404768	-305080	2703.137	1120.765	0.080880009	1997	0	0.007971092	0	1.175234173	0.225403062	2.9609307	0.049441696
5137	AR	Stone County	99	345657	-341307	2644.026	1084.538	0.013991537	1997	0	0.004400564	0	1.094835919	0.178067329	2.976597	0.045871242
5143	AR	Washington County	100	160369	-333633	2458.738	1092.212	0.016599688	1997	0.004569074	0.011902629	0.001625413	2.218197029	0.194187835	2.657187	0.127941807
5145	AR	White County	101	385825	-406460	2684.194	1019.385	0.048822512	1997	0.012154522	0.004205313	0.546135785	0.236129107	0.587428807	3.2348628	0.256912133
5147	AR	Woodruff County	102	431764	-412006	2730.133	1013.839	0.122151362	1997	0.080890968	0.032612618	0.721191309	0.415587174	4.601820929	3.1612464	0.64861929
5149	AR	Yell County	103	235554	-440171	2533.923	985.674	0.03052422	1997	0.02679802	0.000306263	0.287751178	1.203557473	0.397241016	3.1662657	0.096564573
6007	CA	Butte County	104	-2156155	378668	142.214	1804.513	0.504298963	1997	0.006221899	0.460403144	0.017958957	1.338005466	0.494572583	3.510468	0.215015777
6011	CA	Colusa County	105	-2223721	341822	74.648	1767.667	0.423228616	1997	0.019976856	0.253136041	0.129009066	0.755518999	1.523894987	3.5398233	0.392876297
6013	CA	Contra Costa County	106	-2237875	199817	60.494	1625.662	0.475313397	1997	0.131731914	0.5195742	0.046326774	1.534978407	0.323863959	2.9924154	0.060954599
6019	CA	Fresno County	107	-2078705	22222	219.664	1448.067	0.835059241	1997	0.024770771	0.835125528	0.032584058	1.80120039	0.801991566	3.7526112	0.301832545
6021	CA	Glenn County	108	-2223069	390422	75.3	1816.267	0.513826358	1997	0.092666259	0.241070238	0.080060888	1.387452237	0.870773716	3.4639254	0.256472902
6025	CA	Imperial County	109	-1795093	-470011	503.276	955.834	0.728976533	1997	0.008507186	0.233153577	0.18251491	1.249296346	3.593877031	5.1560379	0.151586002
6029	CA	Kern County	110	-2038382	-150576	259.987	1275.269	0.751825298	1997	0.02339502	0.731296134	0.067276846	1.917701641	2.457402223	3.6065952	0.171909186
6031	CA	Kings County	111	-2112440	-47292	185.929	1378.553	0.750476259	1997	0.110253276	0.538551282	0.158720103	1.455676019	2.009881591	3.7649313	0.505085035
6039	CA	Madera County	112	-2075192	74054	223.177	1499.899	0.64409102	1997	0.053206534	0.758312358	0.054410929	2.651945347	0.905901859	3.3566949	0.214898814
6047	CA	Merced County	113	-2157291	93550	141.078	1519.395	0.70449877	1997	0.133269368	0.535989711	0.025455643	2.67229513	0.739112774	3.6134397	0.352547994
6049	CA	Modoc County	114	-2027117	564146	271.252	1989.991	0.335601698	1997	0	0.021852747	0.029771252	0.228581704	1.380314482	1.5570477	0.044822721
6053	CA	Monterey County	115	-2231272	1934	67.097	1427.779	0.75093441	1997	0.002503382	0.99	0.027230381	6.321046562	1.295962261	3.0873258	0.134905365
6055	CA	Napa County	116	-2252585	272861	45.784	1698.706	0.426260744	1997	7.25E-05	0.949259604	0	4.956659349	0.17162935	3.1677867	0.096107332
6065	CA	Riverside County	117	-1835484	-381087	462.885	1044.758	0.606948859	1997	0.023196395	0.488834346	0.104075967	1.856344519	0.398177417	3.5983818	0.053074972
6067	CA	Sacramento County	118	-2171541	243031	126.828	1668.876	0.467108139	1997	0.283834982	0.222058514	0.070649094	1.031496176	0.642808822	3.536325	0.195288588
6077	CA	San Joaquin County	119	-2181726	185828	116.643	1611.673	0.621027025	1997	0.178007416	0.513991535	0.069077475	2.02181358	0.572707402	3.5001252	0.557544179
6079	CA	San Luis Obispo County	120	-2183576	-107003	114.793	1318.842	0.313473107	1997	0.002439408	0.563272133	0.035463811	1.874374178	0.313411872	3.1629195	0.05116059
6083	CA	Santa Barbara County	121	-2170400	-192680	127.969	1233.165	0.568458362	1997	0.003827603	0.858625352	0.016137136	4.123157483	0.37087053	3.5842365	0.062181515
6087	CA	Santa Cruz County	122	-2270577	110185	27.792	1536.03	0.649535524	1997	0	0.813908481	0	12.6967263	0.136629393	2.8938546	0.080643998
6095	CA	Solano County	123	-2226175	238630	72.194	1664.475	0.446388115	1997	0.156364198	0.229078845	0.200293187	0.814682532	0.914755192	3.3457437	0.264715612
6097	CA	Sonoma County	124	-2298369	288966	0	1714.811	0.387736474	1997	0.010002876	0.650624555	0	4.288978123	0.161815853	3.0159909	0.078211498
6099	CA	Stanislaus County	125	-2170015	139353	128.354	1565.198	0.692758296	1997	0.152857447	0.591745491	0.003932601	2.926443039	0.386171628	3.7136736	0.339699518
6101	CA	Sutter County	126	-2183384	313385	114.985	1739.23	0.561297945	1997	0.027831871	0.371901188	0.075035191	0.809362806	0.811545564	3.5842365	0.704222097
6103	CA	Tehama County	127	-2193733	442634	104.636	1868.479	0.544859928	1997	0.039013328	0.611501913	0.097093669	1.059052254	0.273665635	3.4217937	0.034404499
6107	CA	Tulare County	128	-2020361	-54659	278.008	1371.186	0.733197768	1997	0.15585134	0.620843211	0.051638351	2.601107144	0.494481031	3.3557823	0.210396339
6111	CA	Ventura County	129	-2094024	-237780	204.345	1188.065	0.658748088	1997	0	0.973298693	0	6.382392894	0.19954746	3.1007106	0.096670596
6113	CA	Yolo County	130	-2211432	281368	86.937	1707.213	0.488188663	1997	0.138218563	0.327788767	0.15498413	0.822790479	1.590580947	3.6554193	0.499871294
6115	CA	Yuba County	131	-2147791	330322	150.578	1756.167	0.662830184	1997	0.018058554	0.444211318	0.011691367	0.955090232	0.674387601	3.3176052	0.200187976
8001	CO	Adams County	132	-708498	129370	1589.871	1555.215	0.22777209	1997	0.045521524	0.01671226	0.811724427	0.214026595	2.662635958	2.1300084	0.390553228
8003	CO	Alamosa County	133	-858611	-112438	1439.758	1313.407	0.307064528	1997	0	0.221321775	0.109318678	0.882020443	1.443347317	1.5135471	0.170599896
8005	CO	Arapahoe County	134	-710657	104541	1587.712	1530.386	0.056974087	1997	0.011276889	8.77E-05	0.80895623	0.028035968	2.78627589	2.0614113	0.185511069
8013	CO	Boulder County	135	-792336	161904	1506.033	1587.749	0.243854203	1997	0.1479998	0.015370751	0.152180444	0.046272051	0.33072535	1.3121667	0.084141566
8021	CO	Conejos County	136	-898387	-149634	1399.982	1276.211	0.06326899	1997	0	0.012325842	0.029956199	0.205865047	1.069414368	1.2060009	0.111169673
8029	CO	Delta County	137	-1021074	50904	1277.295	1476.749	0.268235086	1997	0.118536338	0.121868862	0.013970118	0.283735737	0.207987919	2.2379994	0.061824003
8033	CO	Dolores County	138	-1094159	-63439	1204.21	1362.406	0.017867966	1997	0	0.000471391	0.430200453	0.065239773	1.596109061	1.2052404	0.064859815
8039	CO	Elbert County	139	-697162	62834	1601.207	1488.679	0.328142835	1997	0.007401266	0.000228286	0.517559985	-0.033663787	0.973871428	1.762839	0.07019736
8063	CO	Kit Carson County	140	-565775	54339	1732.594	1480.184	0.305224517	1997	0.225924938	2.17E-06	0.656667166	0.248073727	3.800580489	2.252601	0.333114641
8067	CO	La Plata County	141	-1042011	-122682	1256.358	1303.163	0.013480392	1997	0.012975779	0.002330834	0.09635717	-0.12824026	0.299796851	1.6402464	0.038193115
8069	CO	Larimer County	142	-794471	226387	1503.898	1652.232	0.430201911	1997	0.228797007	0.018967384	0.148232692	0.378244301	0.419610941	1.1784708	0.050341928
8075	CO	Logan County	143	-596996	214769	1701.373	1640.614	0.208400166	1997	0.238803236	0.001382743	0.489460039	0.478958114	1.838577848	2.2564035	0.244355496
8083	CO	Montezuma County	144	-1107059	-107930	1191.31	1317.915	0.063448759	1997	0.036426264	0.008458819	0.127446199	0.090964204	0.544335302	2.0326644	0.050231463
8085	CO	Montrose County	145	-1062714	5088	1235.655	1430.933	0.329770344	1997	0.184714778	0.053963563	0.034660547	0.479864711	0.371122053	1.0849293	0.044294248
8087	CO	Morgan County	146	-659939	168431	1638.43	1594.276	0.317779909	1997	0.385263028	0.006279303	0.304825582	0.561807923	1.611672777	2.2766328	0.25425054
8089	CO	Otero County	147	-674267	-93271	1624.102	1332.574	0.676240505	1997	0.373266317	0.05487321	0.076763917	0.747926193	0.643420749	2.5940655	0.065193375
8095	CO	Phillips County	148	-534860	195578	1763.509	1621.423	0.306345341	1997	0.413611368	0	0.490436831	0.323327439	3.553179966	2.1855249	0.59823793
8099	CO	Prowers County	149	-558405	-96513	1739.964	1329.332	0.400216184	1997	0.092519042	0.007930922	0.542256354	0.437068352	2.858994322	2.5029576	0.227845372
8105	CO	Rio Grande County	150	-910500	-105681	1387.869	1320.164	0.289897538	1997	0	0.185942798	0.097716718	0.679017857	1.499606196	1.0380825	0.184659864
8109	CO	Saguache County	151	-895057	-51855	1403.312	1373.99	0.118035035	1997	0	0.012141327	0.102041335	0.540047386	2.656522717	1.2383982	0.058429094
8115	CO	Sedgwick County	152	-532268	226789	1766.101	1652.634	0.259592529	1997	0.358990011	0	0.565756307	0.43108683	3.080661932	2.2676589	0.39391353
8121	CO	Washington County	153	-611212	131792	1687.157	1557.637	0.16058537	1997	0.108906217	0	0.703811523	0.169585654	3.37573578	2.0618676	0.291433396
8123	CO	Weld County	154	-706108	205250	1592.261	1631.095	0.360465012	1997	0.293230806	0.025250896	0.293214588	0.921772314	1.10561183	2.0770776	0.215961379
8125	CO	Yuma County	155	-544996	130552	1753.373	1556.397	0.404086296	1997	0.489074927	0.004417394	0.354908948	0.719801214	2.957573527	2.2700925	0.291038737
9003	CT	Hartford County	156	1904239	555870	4202.608	1981.715	0.378751631	1997	0.139045962	0.205741627	0	2.621278696	0.166208791	1.8755451	0.057516258
9005	CT	Litchfield County	157	1863499	543820	4161.868	1969.665	0.064338333	1997	0.235041603	0.035481478	0	0.277949724	0.21519074	1.534689	0.062287873
9011	CT	New London County	158	1963897	535185	4262.266	1961.03	0.088052373	1997	0.322954174	0.032569558	0	1.457677305	0.154123627	1.9129617	0.05565182
9013	CT	Tolland County	159	1934558	569430	4232.927	1995.275	0.18661214	1997	0.386282107	0.051800832	0	0.56997728	0.151284584	1.6203213	0.052334153
9015	CT	Windham County	160	1963133	574271	4261.502	2000.116	0.156449957	1997	0.392922032	0.041906944	0	0.452088633	0.234022887	1.6577379	0.075869124
10001	DE	Kent County	161	1743674	205700	4042.043	1631.545	0.314504086	1997	0.295916374	0.104752783	0.673807709	0.86219482	0.967678406	2.4483537	0.410432607
10003	DE	New Castle County	162	1725244	257877	4023.613	1683.722	0.363801648	1997	0.409013387	0.016242438	0.634798558	0.316049148	0.870683496	2.3698701	0.199756662
10005	DE	Sussex County	163	1768412	163110	4066.781	1588.955	0.277430027	1997	0.377092359	0.117669968	0.618663701	1.953225368	1.063654145	2.5625808	0.406258025
12001	FL	Alachua County	164	1325109	-935124	3623.478	490.721	0.320870954	1997	0.178917175	0.267968317	0.017764595	0.818287971	0.188477205	4.6717515	0.049470309
12013	FL	Calhoun County	165	1041171	-891664	3339.54	534.181	0.852202512	1997	0.06572653	0.337552322	0.350009966	0.172970567	0.90274404	4.2372018	0.054500477
12027	FL	DeSoto County	166	1420699	-1199464	3719.068	226.381	0.859652054	1997	0.000133654	0.939465829	0	1.446885637	0.699034569	5.3520948	0.219335961
12033	FL	Escambia County	167	829120	-881773	3127.489	544.072	0.628949224	1997	0.184802539	0.463575458	0.322390691	0.436866008	0.35005431	4.1993289	0.064581266
12041	FL	Gilchrist County	168	1281598	-935882	3579.967	489.963	0.491083744	1997	0.348965517	0.101231527	0	0.932029557	0.40888674	4.588857	0.089161979
12043	FL	Glades County	169	1486411	-1214734	3784.78	211.111	0.541423448	1997	0	0.378015332	0	2.11643974	1.693141224	5.5507374	0.044918825
12049	FL	Hardee County	170	1415342	-1165968	3713.711	259.877	0.674952819	1997	4.42E-05	0.907643312	0	2.215136186	0.316349186	5.2704171	0.165809521
12051	FL	Hendry County	171	1495964	-1258382	3794.333	167.463	0.72572716	1997	0	0.680831634	0	2.215007045	2.815058266	5.6126421	0.239174405
12055	FL	Highlands County	172	1464408	-1174871	3762.777	250.974	0.817805295	1997	0.018413749	0.917751921	0	1.863433248	0.726573286	5.3712594	0.13190288
12057	FL	Hillsborough County	173	1358864	-1125553	3657.233	300.292	0.617703349	1997	0.00122807	0.70830941	0	4.033965657	0.136183559	5.2952094	0.091828112
12059	FL	Holmes County	174	976234	-847596	3274.603	578.249	0.26963408	1997	0.114664118	0.163189514	0.137138176	0.499890588	0.221944774	4.054986	0.058327438
12061	FL	Indian River County	175	1529607	-1124831	3827.976	301.014	0.968399751	1997	0.001556663	0.972395185	0	1.237766233	0.744861971	5.413239	0.233817209
12063	FL	Jackson County	176	1034295	-848950	3332.664	576.895	0.554728506	1997	0.152294579	0.297157323	0.178189883	0.194379558	0.613816502	4.2705117	0.140592152
12065	FL	Jefferson County	177	1165493	-872371	3463.862	553.474	0.322437862	1997	0.209340597	0.255703098	0.121722847	0.592854197	0.298511002	4.2083028	0.044889587
12069	FL	Lake County	178	1403219	-1025351	3701.588	400.494	0.644278249	1997	0.001270435	0.658037298	0	3.34691572	0.147638798	5.0913954	0.056070941
12071	FL	Lee County	179	1429616	-1266160	3727.985	159.685	0.859993776	1997	0.02022874	0.852913717	0	2.498217407	0.287494128	5.8108284	0.048705679
12075	FL	Levy County	180	1294053	-979283	3592.422	446.562	0.34263771	1997	0.181580561	0.086740456	0	1.686705498	0.540782493	4.6878741	0.04281986
12079	FL	Madison County	181	1206126	-866225	3504.495	559.62	0.596892242	1997	0.272604436	0.062680629	0.158803438	0.206150083	0.413281214	4.3620759	0.058160705
12081	FL	Manatee County	182	1367173	-1175790	3665.542	250.055	0.772161093	1997	0.005223465	0.80367188	0.001545404	2.787701212	0.605024731	5.3543763	0.13364014
12085	FL	Martin County	183	1558969	-1189328	3857.338	236.517	0.888312986	1997	0	0.815702376	0	1.859820204	1.543618662	5.6457999	0.151098352
12086	FL	Miami-Dade County	184	1573133	-1351065	3871.502	74.78	0.875471403	1997	0.007777169	0.842907441	0	6.761704718	0.156329122	6.050538	0.050195406
12093	FL	Okeechobee County	185	1508427	-1162786	3806.796	263.059	0.626341545	1997	0	0.550492132	0	1.543698493	0.97074224	5.4848781	0.063116104
12099	FL	Palm Beach County	186	1564033	-1236521	3862.402	189.324	0.534758966	1997	0.002887316	0.154378034	0	1.586801516	2.749907987	5.7512052	0.325802954
12101	FL	Pasco County	187	1344369	-1085316	3642.738	340.529	0.573660366	1997	0	0.620840494	0.001640369	1.372533068	0.158018169	5.1277473	0.052301289
12105	FL	Polk County	188	1418581	-1114286	3716.95	311.559	0.871622598	1997	2.28E-05	0.896412403	0	1.703374396	0.273144261	5.3963559	0.101855488
12109	FL	Saint Johns County	189	1410769	-897042	3709.138	528.803	0.925089588	1997	0.052771096	0.053900152	0	1.893129121	0.800715381	4.7724417	0.052227934
12111	FL	Saint Lucie County	190	1548828	-1157064	3847.197	268.781	0.914830725	1997	0	0.963928116	0	0.533395213	1.181409137	5.5445013	0.330712655
12113	FL	Santa Rosa County	191	862795	-874670	3161.164	551.175	0.528925806	1997	0.018931208	0.591864758	0.055533045	0.370392506	0.567363568	4.1778828	0.067570922
12119	FL	Sumter County	192	1368123	-1037381	3666.492	388.464	0.366196379	1997	0	0.104872337	0	0.122133813	0.243568875	4.9935951	0.047082646
12121	FL	Suwannee County	193	1255755	-886952	3554.124	538.893	0.431439147	1997	0.177443936	0.191813629	0.025800131	3.042819871	0.377183402	4.6001124	0.103230334
12125	FL	Union County	194	1317754	-894928	3616.123	530.917	0.447998764	1997	0.138463916	0.159326225	0.013599135	0.52306032	0.233914112	4.558437	0.040195982
13001	GA	Appling County	195	1297284	-706764	3595.653	719.081	0.792776009	1997	0.15413833	0.631746491	0.107672551	0.955333526	0.487664612	4.0364298	0.168689015
13003	GA	Atkinson County	196	1248919	-764602	3547.288	661.243	0.623195192	1997	0.188870678	0.578904238	0.070299696	1.480078696	0.715510261	4.1593266	0.116142934
13005	GA	Bacon County	197	1285113	-730522	3583.482	695.323	0.45320429	1997	0.352724736	0.305571541	0.180015695	1.896315633	0.273458177	4.2110406	0.104219008
13007	GA	Baker County	198	1100507	-781572	3398.876	644.273	0.487753161	1997	0.224802822	0.433355792	0.088977845	0.733106364	1.840536893	4.1140008	0.226182161
13011	GA	Banks County	199	1144242	-437012	3442.611	988.833	0.009591936	1997	0.043028234	0.017720696	0.023573403	12.42830434	0.104633756	3.1001022	0.041106462
13013	GA	Barrow County	200	1130017	-479376	3428.386	946.469	0.06841423	1997	0.009073887	0.043208987	0.021892554	5.814799078	0.130135703	3.1571397	0.066650923
13015	GA	Bartow County	201	1023507	-465758	3321.876	960.087	0.200602892	1997	0.09095191	0.124346475	0.337007206	1.719611417	0.370497697	3.073941	0.070385451
13017	GA	Ben Hill County	202	1209571	-718396	3507.94	707.449	0.564121381	1997	0.277804278	0.350640297	0.035812571	0.56116452	0.829594229	3.9737646	0.167531464
13019	GA	Berrien County	203	1216193	-771626	3514.562	654.219	0.56010239	1997	0.148016189	0.545989138	0.099778616	0.783987974	0.622555776	4.1025933	0.197269225
13023	GA	Bleckley County	204	1189147	-645723	3487.516	780.122	0.509167444	1997	0.056869226	0.532559256	0.216374269	0.280259438	0.901306241	3.7693422	0.252069423
13027	GA	Brooks County	205	1189578	-823990	3487.947	601.855	0.722638242	1997	0.139201554	0.641050242	0.080897667	0.81500039	1.048533922	4.1743845	0.267447118
13031	GA	Bulloch County	206	1337311	-627884	3635.68	797.961	0.71223338	1997	0.112764381	0.445275151	0.223655599	0.303478734	1.13496201	3.9733083	0.278505164
13033	GA	Burke County	207	1302154	-558852	3600.523	866.993	0.579083801	1997	0.081750383	0.559822795	0.267603689	0.462101606	1.530461929	3.7154988	0.176218553
13037	GA	Calhoun County	208	1080587	-761370	3378.956	664.475	0.547302621	1997	0.118383499	0.350282783	0.293428586	0.886087794	2.383697149	4.012398	0.314136938
13043	GA	Candler County	209	1306466	-631996	3604.835	793.849	0.798555069	1997	0.036507571	0.62727692	0.154638383	0.398979069	0.627096588	3.9518622	0.163131462
13045	GA	Carroll County	210	1010362	-540582	3308.731	885.263	0.194893617	1997	0.02321513	0.001229314	0.015602837	8.024833412	0.104935699	3.3498504	0.032772699
13047	GA	Catoosa County	211	987543	-395659	3285.912	1030.186	0.050814957	1997	0.027165229	0.022051774	0	2.774441249	0.166684424	2.9198637	0.059883792
13055	GA	Chattooga County	212	974323	-445251	3272.692	980.594	0.002139037	1997	0.186185383	0.106417112	0.083600713	0.495981283	0.229419703	2.9527173	0.055903756
13061	GA	Clay County	213	1045526	-754826	3343.895	671.019	0.445616244	1997	0.07655176	0.256256887	0.220053518	0.184978925	1.837189127	3.8882844	0.134774111
13069	GA	Coffee County	214	1247851	-736503	3546.22	689.342	0.59020209	1997	0.144808988	0.536412058	0.118960231	1.043101403	0.695780131	4.1352948	0.231261614
13071	GA	Colquitt County	215	1166492	-788314	3464.861	637.531	0.833785146	1997	0.043762501	0.748937964	0.023744979	1.077837606	0.997666499	4.2111927	0.339364409
13075	GA	Cook County	216	1199065	-787689	3497.434	638.156	0.707685495	1997	0.067457194	0.562807518	0.038796497	1.22479138	0.779937448	4.1836626	0.272532032
13079	GA	Crawford County	217	1123577	-623257	3421.946	802.588	0.473251029	1997	0.001978474	0.492244381	0.370291231	1.784605624	0.594859241	3.6577008	0.060166478
13081	GA	Crisp County	218	1155632	-707589	3454.001	718.256	0.691210021	1997	0.019116043	0.67239156	0.088183197	0.359870718	1.632596877	4.0743027	0.391655907
13083	GA	Dade County	219	955021	-404935	3253.39	1020.91	0.033531877	1997	0.010147805	0.004632694	0	1.500998603	0.154220393	2.7382563	0.040550376
13087	GA	Decatur County	220	1093916	-832406	3392.285	593.439	0.720332411	1997	0.104970351	0.534705263	0.114839292	1.741875215	1.451425404	4.2811587	0.216708651
13091	GA	Dodge County	221	1208062	-672451	3506.431	753.394	0.588619527	1997	0.109450094	0.56376623	0.085924431	0.274932689	0.534995383	3.8931516	0.116921283
13093	GA	Dooly County	222	1149311	-682233	3447.68	743.612	0.79812091	1997	0.00945486	0.685180313	0.126053487	0.434639332	2.129536582	3.9742209	0.463497529
13095	GA	Dougherty County	223	1119112	-756004	3417.481	669.841	0.559715854	1997	0.041235071	0.736146488	0.073781627	0.73809664	1.163029525	4.0390155	0.164873991
13099	GA	Early County	224	1056856	-787344	3355.225	638.501	0.62991128	1997	0.13172189	0.390854155	0.159639236	0.421067619	1.720024914	4.0739985	0.263542647
13103	GA	Effingham County	225	1375270	-624988	3673.639	800.857	0.56455455	1997	0.335133132	0.223651474	0.296755069	-0.039617278	0.487145104	3.9742209	0.06064025
13105	GA	Elbert County	226	1207757	-454594	3506.126	971.251	0.12865408	1997	0.010429354	0.19589931	0.088306943	1.202595666	0.232236621	2.9884608	0.054892742
13107	GA	Emanuel County	227	1282130	-614791	3580.499	811.054	0.673006552	1997	0.08282753	0.64695313	0.113876898	0.397856345	0.694605948	3.8425023	0.103265336
13109	GA	Evans County	228	1328077	-656326	3626.446	769.519	0.487638815	1997	0.171866737	0.365613432	0.163537811	1.305969505	0.457066892	4.0344525	0.126513343
13115	GA	Floyd County	229	989062	-467193	3287.431	958.652	0.254680403	1997	0.15641963	0.211642849	0.087847568	1.186431816	0.257370132	3.0468672	0.054249633
13119	GA	Franklin County	230	1168292	-431218	3466.661	994.627	0.118290837	1997	0.058213995	0.006287111	0.26143905	8.780305041	0.153524412	3.1448196	0.100347038
13125	GA	Glascock County	231	1243060	-548915	3541.429	876.93	0.298096767	1997	0.042192158	0.32423756	0.410227012	0.081181686	0.360323887	3.5328267	0.04715451
13129	GA	Gordon County	232	1016744	-436903	3315.113	988.942	0.043497539	1997	0.179044916	0.00124152	0.472575711	3.99006178	0.276689977	2.99637	0.098332057
13131	GA	Grady County	233	1126801	-828591	3425.17	597.254	0.48752674	1997	0.366179864	0.3735577	0.084188185	1.045840113	0.610031032	4.2226002	0.20192989
13137	GA	Habersham County	234	1136979	-407009	3435.348	1018.836	0.08481803	1997	0.098979747	0.063347038	0.014618547	9.980424852	0.139931813	2.8479204	0.036749103
13139	GA	Hall County	235	1115462	-445104	3413.831	980.741	0.056976744	1997	0.09872093	0.019302326	0.110174419	9.804368217	0.103933772	3.0036708	0.031289294
13147	GA	Hart County	236	1192758	-430502	3491.127	995.343	0.173926749	1997	0.042319286	0.105798215	0.264436432	4.948856709	0.209473932	3.1388877	0.102477584
13153	GA	Houston County	237	1157204	-647386	3455.573	778.459	0.424333405	1997	0.056163176	0.485762623	0.374627684	0.157517653	0.858115569	3.7926135	0.17247045
13155	GA	Irwin County	238	1206767	-736430	3505.136	689.415	0.609309117	1997	0.168060805	0.504032313	0.064789924	0.621474376	1.19633995	4.0203072	0.315422532
13157	GA	Jackson County	239	1141255	-462075	3439.624	963.77	0.004807032	1997	0.000995742	0.004051641	0.14530971	6.303402005	0.150396596	3.2228469	0.066284237
13161	GA	Jeff Davis County	240	1263704	-705452	3562.073	720.393	0.804664812	1997	0.12441537	0.726805857	0.061107205	0.451847991	0.735784975	4.058028	0.152505542
13163	GA	Jefferson County	241	1263705	-565349	3562.074	860.496	0.399053224	1997	0.132084826	0.299305911	0.638146111	0.665613805	1.03749917	3.7301004	0.183879231
13165	GA	Jenkins County	242	1310105	-587763	3608.474	838.082	0.611901882	1997	0.152200205	0.451421838	0.235525785	0.503033254	0.912969622	3.8306385	0.14269069
13167	GA	Johnson County	243	1247036	-607507	3545.405	818.338	0.483404987	1997	0.030868444	0.40988822	0.527386071	0.001061909	0.544335494	3.7580868	0.118432544
13171	GA	Lamar County	244	1104188	-585375	3402.557	840.47	0.592034475	1997	0.085309618	0.400444664	0.194664032	1.925585749	0.366910387	3.4015644	0.101894513
13173	GA	Lanier County	245	1235694	-795537	3534.063	630.308	0.794138671	1997	0.177190056	0.675403066	0.066158367	0.545161623	0.599714218	4.226859	0.097886077
13175	GA	Laurens County	246	1226472	-637152	3524.841	788.693	0.378079317	1997	0.092388703	0.250892956	0.4265751	0.071549386	0.500899173	3.811626	0.103599654
13177	GA	Lee County	247	1122667	-728032	3421.036	697.813	0.4944954	1997	0.152962277	0.479199172	0.135070503	0.655674866	2.27580142	4.0201551	0.295646441
13185	GA	Lowndes County	248	1219425	-820840	3517.794	605.005	0.618831558	1997	0.198477576	0.448290086	0.109569522	0.47869294	0.36109569	4.3301349	0.081300595
13193	GA	Macon County	249	1123582	-663231	3421.951	762.614	0.477520184	1997	0.134230798	0.439911858	0.279016369	2.062022813	1.036206996	3.825315	0.208757518
13195	GA	Madison County	250	1173946	-458210	3472.315	967.635	0.032982003	1997	0.004684401	0.009822901	0.247508425	6.220425898	0.146663863	3.1626153	0.076303979
13197	GA	Marion County	251	1078559	-669531	3376.928	756.314	0.127573564	1997	0.102566513	0.10237849	0.282410454	1.093701232	0.439436503	3.6284976	0.045224971
13201	GA	Miller County	252	1075554	-802822	3373.923	623.023	0.568567048	1997	0.190706804	0.380969438	0.112805009	0.385000024	1.378354893	4.1634333	0.384066868
13205	GA	Mitchell County	253	1125613	-789590	3423.982	636.255	0.672919697	1997	0.082801292	0.667562304	0.051059564	1.223428101	1.331666484	4.1378805	0.369891347
13209	GA	Montgomery County	254	1267266	-663717	3565.635	762.128	0.3861268	1997	0.158141755	0.347227746	0.313976613	0.615911755	0.320092685	3.948516	0.080088836
13211	GA	Morgan County	255	1156274	-520820	3454.643	905.025	0.070696666	1997	0.02309569	0.052317701	0.189319599	1.86257685	0.286115377	3.3387471	0.081121824
13213	GA	Murray County	256	1024372	-403998	3322.741	1021.847	0.056365216	1997	0.160023164	0.00434321	0.315317054	2.570125471	0.235659373	2.9950011	0.046550526
13217	GA	Newton County	257	1123886	-529232	3422.255	896.613	0.186173768	1997	0.004010025	0.014160401	0.253884712	-0.289198413	0.191169777	3.3241455	0.044597988
13219	GA	Oconee County	258	1157611	-493262	3455.98	932.583	0.193310964	1997	0.01363784	0.265180214	0.088321247	4.349791464	0.189872377	3.2783634	0.077349744
13225	GA	Peach County	259	1140574	-637369	3438.943	788.476	0.547222499	1997	0.022106978	0.751038862	0.193976264	0.834007845	0.851646329	3.7133694	0.309938558
13229	GA	Pierce County	260	1310923	-748462	3609.292	677.383	0.682311814	1997	0.299951288	0.478179891	0.063354251	0.785397576	0.423028437	4.2654924	0.158500868
13231	GA	Pike County	261	1080836	-586638	3379.205	839.207	0.302253646	1997	0.008395935	0.085064074	0.11931065	-0.245126307	0.241103772	3.370536	0.064438861
13233	GA	Polk County	262	994849	-495688	3293.218	930.157	0.137959521	1997	0.097232549	0.181247418	0.164229657	0.928894121	0.2290098	3.1004064	0.060970033
13235	GA	Pulaski County	263	1178335	-669807	3476.704	756.038	0.602691853	1997	0.009946593	0.627925732	0.15414531	0.404215085	1.999140124	3.8355057	0.34836823
13243	GA	Randolph County	264	1065189	-737192	3363.558	688.653	0.438902007	1997	0.097999475	0.200078709	0.458303817	0.405137675	2.18881902	3.9316329	0.184142391
13249	GA	Schley County	265	1099505	-677062	3397.874	748.783	0.370613563	1997	0.148223897	0.189128095	0.257911733	1.16179512	0.494886	3.6958779	0.085698577
13251	GA	Screven County	266	1343405	-587197	3641.774	838.648	0.689432971	1997	0.149456795	0.455345226	0.243889838	0.388430326	1.369423372	3.8301822	0.165798291
13253	GA	Seminole County	267	1065472	-829284	3363.841	596.561	0.697387667	1997	0.241196546	0.413700727	0.128037369	0.599251687	2.059368421	4.2875469	0.384724019
13255	GA	Spalding County	268	1088161	-566839	3386.53	859.006	0.160399079	1997	0.000575595	0.055257099	0.206446662	-0.72460284	0.174390203	3.2636097	0.040759918
13261	GA	Sumter County	269	1113686	-700066	3412.055	725.779	0.662008941	1997	0.103842861	0.553029582	0.25058499	0.455946384	1.780868328	3.8272923	0.333646722
13267	GA	Tattnall County	270	1313915	-670985	3612.284	754.86	0.489454673	1997	0.130253243	0.484249981	0.32216655	2.8264388	0.458175023	4.07628	0.16433259
13269	GA	Taylor County	271	1101419	-643997	3399.788	781.848	0.488824641	1997	0.032358501	0.339893992	0.205270766	0.809508877	0.65601634	3.5764794	0.07372201
13271	GA	Telfair County	272	1233375	-695953	3531.744	729.892	0.555589744	1997	0.161128205	0.393846154	0.190153846	0.098673333	0.431406385	3.9952107	0.068528852
13273	GA	Terrell County	273	1094853	-731883	3393.222	693.962	0.50586019	1997	0.174258225	0.244001884	0.359590931	0.457118123	2.387860677	3.9340665	0.343891971
13275	GA	Thomas County	274	1156970	-825855	3455.339	599.99	0.670848669	1997	0.200722672	0.627139134	0.062864358	0.238597014	0.839556573	4.2400917	0.210910288
13277	GA	Tift County	275	1185369	-755626	3483.738	670.219	0.653800604	1997	0.05829761	0.556904806	0.030725092	0.71430357	0.788040907	3.9781755	0.348216742
13279	GA	Toombs County	276	1287103	-666472	3585.472	759.373	0.537588945	1997	0.110102781	0.51043278	0.254202331	1.241863234	0.434602686	4.0152879	0.122845859
13283	GA	Treutlen County	277	1260505	-638893	3558.874	786.952	0.458474316	1997	0.095201477	0.527222393	0.287911412	1.206382139	0.350985155	3.8595375	0.050240462
13287	GA	Turner County	278	1172273	-728442	3470.642	697.403	0.601517131	1997	0.023736934	0.570684524	0.030542247	0.637207765	1.174174302	3.9030381	0.296760451
13289	GA	Twiggs County	279	1176323	-621456	3474.692	804.389	0.62418518	1997	0.044432619	0.527338034	0.180923241	0.187185934	0.461109066	3.7548927	0.032379068
13295	GA	Walker County	280	975010	-416011	3273.379	1009.834	0.056201214	1997	0.092049725	0.00306447	0.144261347	1.972953262	0.189756756	2.8281474	0.06035264
13297	GA	Walton County	281	1131241	-502888	3429.61	922.957	0.159155562	1997	0.006138644	0.015047163	0.176598293	0.824627689	0.173336448	3.257982	0.063221285
13303	GA	Washington County	282	1230152	-579930	3528.521	845.915	0.359775641	1997	0.077681433	0.291161096	0.556089744	0.304037698	0.63441114	3.5647677	0.079777791
13305	GA	Wayne County	283	1335605	-723060	3633.974	702.785	0.653457531	1997	0.323997474	0.482475529	0.146795074	0.76541143	0.52334132	4.2075423	0.076060885
13307	GA	Webster County	284	1080378	-703541	3378.747	722.304	0.45752593	1997	0.101087781	0.275588161	0.198330382	0.437472637	1.194331984	3.735576	0.146919689
13309	GA	Wheeler County	285	1250444	-672507	3548.813	753.338	0.373856544	1997	0.123963409	0.465931435	0.211934684	0.657638996	0.455348801	3.9355875	0.060937313
13311	GA	White County	286	1117153	-407991	3415.522	1017.854	0.066913872	1997	0.281476487	0.069498286	0.04483398	6.783028822	0.155975603	2.7283698	0.038186521
13313	GA	Whitfield County	287	1004286	-404614	3302.655	1021.231	0.024827263	1997	0.103993442	0.002342195	0.080805715	7.215520162	0.166206011	3.0607083	0.045747571
13315	GA	Wilcox County	288	1186416	-697733	3484.785	728.112	0.633787869	1997	0.045700135	0.60847752	0.049945327	0.933445627	1.053444683	3.9369564	0.253414503
13317	GA	Wilkes County	289	1221916	-490053	3520.285	935.792	0.084756098	1997	0.028745645	0.039547038	0.067770035	1.272437282	0.215174689	3.2996574	0.03789039
13321	GA	Worth County	290	1153355	-749461	3451.724	676.384	0.622540808	1997	0.043953596	0.566986243	0.059920522	0.570058124	1.376910808	4.0209156	0.304917277
16001	ID	Ada County	291	-1620715	674831	677.654	2100.676	0.203246961	1997	0.12300148	0.018033833	0.165859037	0.702161449	0.305978763	2.1406554	0.102886912
16005	ID	Bannock County	292	-1318300	525189	980.069	1951.034	0.142103398	1997	0	0.000275623	0.4836398	0.270759539	0.73795595	1.5736266	0.103787521
16007	ID	Bear Lake County	293	-1253404	470349	1044.965	1896.194	0.024050506	1997	0	0	0.045855379	0.165681819	0.762891222	1.2933063	0.093960324
16009	ID	Benewah County	294	-1559428	1090423	738.941	2516.268	0.228401719	1997	0	0.000402427	0.497416416	0.249956806	1.822537112	1.1342097	0.123770089
16011	ID	Bingham County	295	-1321460	587470	976.909	2013.315	0.294609824	1997	0.008412696	0.000330898	0.482812195	0.681309254	1.580182361	1.600092	0.234956694
16019	ID	Bonneville County	296	-1255679	595159	1042.69	2021.004	0.165370468	1997	0.008195194	0.000191086	0.382649405	0.482758961	1.441309317	1.1048544	0.172445166
16021	ID	Boundary County	297	-1506789	1255015	791.58	2680.86	0.494588955	1997	0	0.000776473	0.457342522	0.342762545	0.656890561	0.7486362	0.050520752
16023	ID	Butte County	298	-1372330	654262	926.039	2080.107	0.063223954	1997	0	0.009930901	0.237957739	0.46102764	1.402120241	1.0324548	0.041910019
16025	ID	Camas County	299	-1507294	651742	791.075	2077.587	0.06230662	1997	0	0.000153004	0.028917752	0.121074315	3.014503152	1.1019645	0.085742916
16027	ID	Canyon County	300	-1653019	702225	645.35	2128.07	0.396954758	1997	0.08940683	0.065869173	0.191486651	0.889343318	0.563916486	2.2877361	0.525375035
16029	ID	Caribou County	301	-1263133	526867	1035.236	1952.712	0.038798357	1997	0.002355794	0.049383724	0.259482856	0.260631018	2.277249253	1.1749725	0.138415587
16031	ID	Cassia County	302	-1437078	503808	861.291	1929.653	0.259455124	1997	0.020068091	0.002812945	0.388825169	1.103756521	2.042917946	0.9305478	0.167688146
16039	ID	Elmore County	303	-1562204	651005	736.165	2076.85	0.399244429	1997	0.027882113	0.014670499	0.207335794	0.607521058	1.805176683	1.2210588	0.04634173
16041	ID	Franklin County	304	-1294682	465976	1003.687	1891.821	0.051405898	1997	0.028885556	0.006164456	0.286729886	0.560900026	0.708326363	1.5807753	0.19821596
16043	ID	Fremont County	305	-1229261	685340	1069.108	2111.185	0.201816152	1997	0.009342705	0.164049296	0.237365831	0.343143278	1.887051596	1.0713924	0.13248291
16045	ID	Gem County	306	-1618052	743894	680.317	2169.739	0.228583239	1997	0.153146636	0.086045951	0.148220867	0.254280137	0.275902378	1.6390296	0.080690009
16047	ID	Gooding County	307	-1518801	598240	779.568	2024.085	0.17436748	1997	0.24076982	0.036734253	0.12666104	3.009456494	0.933317457	2.0845305	0.215664817
16051	ID	Jefferson County	308	-1302384	652143	995.985	2077.988	0.219275588	1997	0.033159493	0.124356725	0.286018495	0.66201328	1.359814462	1.5191748	0.287621952
16053	ID	Jerome County	309	-1481421	558603	816.948	1984.448	0.29713841	1997	0.097911136	0.005107501	0.216613623	1.558935833	1.165230769	1.9155474	0.376891555
16055	ID	Kootenai County	310	-1551251	1140494	747.118	2566.339	0.056474654	1997	0	0.001009393	0.206463534	0.049497756	0.5477864	1.4440374	0.069324971
16057	ID	Latah County	311	-1573462	1047925	724.907	2473.77	0.313763958	1997	0	0.000181926	0.488850865	0.216270788	1.817652894	1.3649454	0.293923123
16061	ID	Lewis County	312	-1566606	980186	731.763	2406.031	0.172066813	1997	0	0	0.559424135	0.36068874	3.216069342	1.2040236	0.387335328
16063	ID	Lincoln County	313	-1464649	590529	833.72	2016.374	0.298871914	1997	0.060369106	0.011658459	0.262197329	1.145275204	1.138601268	1.7759196	0.082864905
16065	ID	Madison County	314	-1251475	639090	1046.894	2064.935	0.323133637	1997	0.001094503	0.22610894	0.307642722	0.397276052	1.603561892	1.2986298	0.49530945
16067	ID	Minidoka County	315	-1427797	566483	870.572	1992.328	0.363698333	1997	0.031243838	0.000574625	0.283712755	0.771968636	1.437303644	1.7847414	0.363100985
16069	ID	Nez Perce County	316	-1588719	995479	709.65	2421.324	0.270429342	1997	0	0.010227626	0.52792551	0.26577669	2.718734707	1.4998581	0.336652796
16071	ID	Oneida County	317	-1353283	477919	945.086	1903.764	0.018650152	1997	0.001426398	0	0.45768353	0.251928569	1.199292924	1.3751361	0.109078266
16075	ID	Payette County	318	-1647532	744510	650.837	2170.355	0.334502659	1997	0.092814304	0.146791898	0.221930519	1.514944514	0.416985174	2.2310028	0.168726233
16077	ID	Power County	319	-1367284	536863	931.085	1962.708	0.276782393	1997	0.022159701	0.197046259	0.654833636	0.437263224	3.135602539	1.4992497	0.204353584
16081	ID	Teton County	320	-1216341	630323	1082.028	2056.168	0.257929905	1997	0	0.000204808	0.057973426	0.140085337	1.520593273	1.143792	0.271792678
16083	ID	Twin Falls County	321	-1521266	528930	777.103	1954.775	0.200359917	1997	0.073161279	0.042940572	0.190836326	0.943875075	0.999171881	1.752192	0.211237413
16087	ID	Washington County	322	-1638292	793216	660.077	2219.061	0.13553255	1997	0.03146166	0.055395684	0.222670644	0.623936129	0.610393505	1.9633068	0.060839786
17001	IL	Adams County	323	408587	120498	2706.956	1546.343	0.184155177	1997	0.432439446	0.000771652	0.504336277	0.42546957	0.930722834	2.2122945	0.525955605
17003	IL	Alexander County	324	588092	-179306	2886.461	1246.539	0.046105328	1997	0.183666757	0.000474016	0.814050226	0.278511783	1.367680135	2.6974935	0.315745052
17005	IL	Bond County	325	565930	7721	2864.299	1433.566	0.080146009	1997	0.336137121	0.000179406	0.662151625	0.282257958	1.19012737	2.4454638	0.592509158
17007	IL	Boone County	326	588674	392532	2887.043	1818.377	0.130963673	1997	0.532723134	0.002877107	0.411110057	0.352673996	1.153627312	1.8093816	0.699392705
17009	IL	Brown County	327	445921	119608	2744.29	1545.453	0.206179903	1997	0.474314107	0.000424017	0.476905988	0.35938412	1.049410261	2.196324	0.424368761
17011	IL	Bureau County	328	538098	286099	2836.467	1711.944	0.26906461	1997	0.593105169	0.001387391	0.39631769	0.573868372	1.623860987	2.0361627	0.780562883
17013	IL	Calhoun County	329	458066	32239	2756.435	1458.084	0.100582413	1997	0.411364794	0.026374648	0.463516177	0.323301961	0.494113142	2.4068304	0.250066674
17015	IL	Carroll County	330	499520	357547	2797.889	1783.392	0.519099148	1997	0.711344584	8.49E-05	0.20350609	0.713743943	1.476117785	1.9003374	0.668989701
17017	IL	Cass County	331	488373	123505	2786.742	1549.35	0.188746429	1997	0.509014398	0.001512955	0.470894966	0.597612791	1.727711517	2.2159449	0.575813577
17019	IL	Champaign County	332	660405	154800	2958.774	1580.645	0.413688261	1997	0.508702626	0.000742431	0.489920435	0.614003977	1.621315699	2.0997405	0.843087232
17021	IL	Christian County	333	574174	81571	2872.543	1507.416	0.144637074	1997	0.496340034	0.000106086	0.496373534	0.665647301	1.893214659	2.2883445	0.780243656
17023	IL	Clark County	334	703183	68804	3001.552	1494.649	0.153166001	1997	0.47473379	0.000308994	0.518368511	0.392672387	1.534522377	2.4036363	0.648949046
17025	IL	Clay County	335	648384	-564	2946.753	1425.281	0.102287596	1997	0.349412274	0.00022686	0.648646225	0.152735231	1.365453052	2.470104	0.633252082
17027	IL	Clinton County	336	569245	-23108	2867.614	1402.737	0.222031742	1997	0.384455175	0.000510858	0.590453829	0.583943481	1.055321995	2.4285807	0.636581602
17029	IL	Coles County	337	664267	86212	2962.636	1512.057	0.092953178	1997	0.49135562	8.26E-05	0.49891293	0.479523573	1.454807692	2.3015772	0.703062788
17033	IL	Crawford County	338	708999	32442	3007.368	1458.287	0.133012609	1997	0.446251942	0.00233949	0.565686336	0.283866045	1.579554203	2.424474	0.607689608
17035	IL	Cumberland County	339	665103	58696	2963.472	1484.541	0.182795774	1997	0.480468531	0.000490388	0.492679202	0.426103724	1.111367175	2.3668281	0.641871475
17037	IL	DeKalb County	340	596730	345228	2895.099	1771.073	0.258149246	1997	0.585210691	0.011971309	0.394360071	0.523582534	1.80340081	1.8227664	0.880675438
17039	IL	De Witt County	341	600469	153794	2898.838	1579.639	0.159451953	1997	0.499075081	5.67E-05	0.495158988	0.542038773	1.730644385	2.1414159	0.751110153
17041	IL	Douglas County	342	662383	113759	2960.752	1539.604	0.100805268	1997	0.50301816	0.000479276	0.482569541	0.558699107	1.55765752	2.2743513	0.881629029
17045	IL	Edgar County	343	703457	107192	3001.826	1533.037	0.198896671	1997	0.503692853	0.000105094	0.486522057	0.526618	1.77589801	2.1414159	0.776140084
17047	IL	Edwards County	344	689421	-34741	2987.79	1391.104	0.066121727	1997	0.43169732	0	0.563450806	0.24702263	1.250115781	2.5206012	0.592004951
17049	IL	Effingham County	345	637090	32509	2935.459	1458.354	0.158314212	1997	0.429960197	0.000320768	0.541461016	0.399140279	0.880422504	2.3461425	0.693051814
17051	IL	Fayette County	346	600316	22941	2898.685	1448.786	0.194284314	1997	0.364385025	0.000401721	0.589698267	0.277793842	1.095445344	2.3125284	0.537710151
17053	IL	Ford County	347	654027	205201	2952.396	1631.046	0.317593979	1997	0.493499508	2.23E-05	0.500549844	0.483973927	2.200717738	2.0101536	0.939786516
17055	IL	Franklin County	348	617613	-87794	2915.982	1338.051	0.203423548	1997	0.336459019	0.000304815	0.635177193	0.160346125	1.102010148	2.5230348	0.449168894
17057	IL	Fulton County	349	488312	179032	2786.681	1604.877	0.138497443	1997	0.495414925	0.000178729	0.464508634	0.404031681	1.165094887	2.1645351	0.514824709
17059	IL	Gallatin County	350	680503	-107999	2978.872	1317.846	0.1449965	1997	0.446278922	0.007128133	0.552411043	0.282031625	2.987911814	2.5516296	0.733379537
17061	IL	Greene County	351	480494	54329	2778.863	1480.174	0.238733293	1997	0.489908657	0.000414176	0.488267345	0.396736181	1.514081061	2.2789143	0.684881727
17063	IL	Grundy County	352	631303	280091	2929.672	1705.936	0.252802735	1997	0.531371996	0.000191731	0.461235707	0.501792952	1.652552368	1.9490094	0.683610589
17065	IL	Hamilton County	353	650342	-75163	2948.711	1350.682	0.069548154	1997	0.37436951	0.000134987	0.605843309	0.222626263	1.518128655	2.47923	0.546005295
17067	IL	Hancock County	354	408141	166673	2706.51	1592.518	0.189545364	1997	0.474934201	0.000176913	0.502613349	0.635321444	1.277591628	2.1836997	0.619538999
17069	IL	Hardin County	355	679391	-135406	2977.76	1290.439	0.046098982	1997	0.150821954	0	0.235539706	0.057791598	0.378427307	2.5274457	0.098860622
17071	IL	Henderson County	356	425841	213756	2724.21	1639.601	0.282390162	1997	0.604558798	0.004372549	0.35069196	0.544975701	1.705115937	2.0947212	0.639680281
17073	IL	Henry County	357	488454	277088	2786.823	1702.933	0.260236245	1997	0.592762759	0.000184807	0.373019744	0.637779229	1.31552272	2.0504601	0.734840108
17075	IL	Iroquois County	358	686055	224874	2984.424	1650.719	0.348824087	1997	0.515465007	0.002720462	0.472690493	0.643647506	1.852494819	1.9821672	0.857630366
17077	IL	Jackson County	359	579345	-113747	2877.714	1312.098	0.024854195	1997	0.256482728	0.008292209	0.685643787	0.270258212	0.96003101	2.521818	0.346862006
17079	IL	Jasper County	360	675062	30177	2973.431	1456.022	0.245779445	1997	0.426059548	0.001695094	0.568873496	0.368766216	1.277041258	2.3952708	0.684816541
17081	IL	Jefferson County	361	614880	-53769	2913.249	1372.076	0.086022188	1997	0.294136744	0.000228188	0.633793473	0.224485236	0.771059162	2.4068304	0.381339511
17083	IL	Jersey County	362	485271	24583	2783.64	1450.428	0.189309405	1997	0.467561406	0.002211138	0.513395382	0.344957206	1.093511021	2.3473593	0.487144092
17085	IL	Jo Daviess County	363	474612	388975	2772.981	1814.82	0.448725403	1997	0.554928572	0.001275257	0.140483144	0.556697414	0.825769067	1.7544735	0.382667819
17087	IL	Johnson County	364	626186	-146361	2924.555	1279.484	0.011420018	1997	0.221304432	0.003478671	0.369875544	0.098269627	0.402371154	2.5625808	0.161102224
17089	IL	Kane County	365	624428	352374	2922.797	1778.219	0.191823756	1997	0.540401193	0.00390119	0.422593377	0.520984813	1.30018955	1.8090774	0.58591183
17091	IL	Kankakee County	366	678922	267782	2977.291	1693.627	0.417127097	1997	0.537709149	0.011344075	0.417485014	0.582275823	1.670060578	2.0100015	0.763519162
17093	IL	Kendall County	367	627604	313762	2925.973	1739.607	0.157942646	1997	0.540149001	0.002646903	0.438043099	0.430201208	1.486060211	1.8551637	0.749784307
17095	IL	Knox County	368	484597	229830	2782.966	1655.675	0.159275081	1997	0.51588892	0.000104933	0.439660016	0.623532323	1.394005455	2.0696247	0.641597541
17097	IL	Lake County	369	655768	398077	2954.137	1823.922	0.169591396	1997	0.357966241	0.023749485	0.473780362	0.238521768	0.504308108	1.7388072	0.129286577
17099	IL	La Salle County	370	591895	283470	2890.264	1709.315	0.184036042	1997	0.513490023	0.009540382	0.467161503	0.541302196	1.446893522	2.0054385	0.743804462
17101	IL	Lawrence County	371	714528	1364	3012.897	1427.209	0.051328315	1997	0.476660717	0.014288763	0.54575379	0.397508903	1.90285862	2.4448554	0.648319581
17103	IL	Lee County	372	554378	325376	2852.747	1751.221	0.266165819	1997	0.595381901	0.010020628	0.383907275	0.564699482	1.703288011	1.8499923	0.782149465
17105	IL	Livingston County	373	623299	235599	2921.668	1661.444	0.277651964	1997	0.502119428	3.46E-05	0.496120721	0.562423754	1.75557363	2.0127393	0.86152017
17107	IL	Logan County	374	561803	145304	2860.172	1571.149	0.168650714	1997	0.515948436	0.00073867	0.478045233	0.517798544	2.025042305	2.187198	0.884066224
17109	IL	McDonough County	375	448771	174802	2747.14	1600.647	0.154305679	1997	0.494972937	0.000131545	0.480136131	0.559537578	1.469433464	2.1287916	0.735430225
17111	IL	McHenry County	376	619056	395058	2917.425	1820.903	0.2356997	1997	0.506062507	0.022580539	0.365966959	0.302761117	1.026872712	1.776528	0.540072674
17113	IL	McLean County	377	602647	189180	2901.016	1615.025	0.259253033	1997	0.513901328	0.000255225	0.483749691	0.590990928	1.916854644	2.080728	0.862463758
17115	IL	Macon County	378	598362	118565	2896.731	1544.41	0.137221697	1997	0.498883925	0.000276073	0.495113173	0.54788729	1.870174599	2.2930596	0.789684614
17117	IL	Macoupin County	379	521046	46341	2819.415	1472.186	0.250777183	1997	0.469126227	0.000700249	0.505570593	0.366412264	1.21977639	2.3476635	0.572460436
17119	IL	Madison County	380	525962	-1328	2824.331	1424.517	0.255885337	1997	0.375987995	0.008419805	0.599843967	0.321694107	0.921105644	2.527902	0.497200521
17121	IL	Marion County	381	612365	-15113	2910.734	1410.732	0.182420661	1997	0.290257046	0.003223921	0.643198222	0.248723667	0.996407027	2.5107147	0.470345305
17123	IL	Marshall County	382	556344	246079	2854.713	1671.924	0.255864259	1997	0.523805253	0.017790628	0.439030696	0.482315789	1.612101521	2.1470436	0.741469065
17125	IL	Mason County	383	514532	154828	2812.901	1580.673	0.200272474	1997	0.462939811	0.030188115	0.425478802	0.520960775	2.282727626	2.2314591	0.668896684
17127	IL	Massac County	384	643417	-171999	2941.786	1253.846	0.038725407	1997	0.372200488	0.00195139	0.533849294	0.342331982	0.881541461	2.6451711	0.45075138
17129	IL	Menard County	385	525841	131981	2824.21	1557.826	0.085952958	1997	0.495269348	0.000146309	0.488274392	0.507203667	1.799074968	2.2185306	0.712027577
17131	IL	Mercer County	386	438529	257543	2736.898	1683.388	0.210337262	1997	0.524550276	0.001212461	0.43525705	0.598354806	1.460875747	2.0084805	0.664662317
17133	IL	Monroe County	387	506436	-63819	2804.805	1362.026	0.092651465	1997	0.278573338	0.003158013	0.714006386	0.382700769	1.209284524	2.5361154	0.561276213
17135	IL	Montgomery County	388	559405	45551	2857.774	1471.396	0.16903612	1997	0.468970365	8.42E-05	0.523119581	0.398384086	1.421936964	2.3730642	0.683480426
17137	IL	Morgan County	389	494201	95131	2792.57	1520.976	0.202610866	1997	0.498680125	0.000232683	0.495494773	0.59559595	1.427403238	2.2001265	0.677820073
17139	IL	Moultrie County	390	629326	96561	2927.695	1522.406	0.079912163	1997	0.499684105	0.002797048	0.4793503	0.57301887	1.506932505	2.2637043	0.742860512
17141	IL	Ogle County	391	550222	358156	2848.591	1784.001	0.348234593	1997	0.628978621	0.004932937	0.321741188	0.509685552	1.341408511	1.8031455	0.661838414
17143	IL	Peoria County	392	523662	216435	2822.031	1642.28	0.174739917	1997	0.513778993	0.001952375	0.443198524	0.57952049	1.017318409	2.097459	0.52872261
17145	IL	Perry County	393	578147	-80595	2876.516	1345.25	0.089559565	1997	0.351168186	0.000182096	0.647604646	0.140134909	1.104458688	2.5222743	0.443675138
17147	IL	Piatt County	394	628437	137695	2926.806	1563.54	0.131512322	1997	0.498516284	0.000154126	0.501011064	0.555066788	2.193881139	2.1417201	0.862947086
17149	IL	Pike County	395	436408	81345	2734.777	1507.19	0.238805173	1997	0.494129173	0.000958284	0.456549464	0.442220132	1.348134914	2.1639267	0.518261504
17151	IL	Pope County	396	654664	-149359	2953.033	1276.486	0.024232417	1997	0.203632631	0.000401642	0.434487683	0.293575211	0.420002999	2.5773345	0.092601409
17153	IL	Pulaski County	397	606429	-174266	2904.798	1251.579	0.051727018	1997	0.266284741	0.003741315	0.707592865	0.385868742	1.346648673	2.6801541	0.456898657
17155	IL	Putnam County	398	559916	265428	2858.285	1691.273	0.168123239	1997	0.53133213	0.008430702	0.44943162	0.718816588	1.428584353	2.0630844	0.579772563
17157	IL	Randolph County	399	538686	-86972	2837.055	1338.873	0.138903929	1997	0.289454022	0.00035193	0.674735782	0.324031255	1.0159743	2.5966512	0.483860556
17159	IL	Richland County	400	683704	-2237	2982.073	1423.608	0.168416956	1997	0.421913543	0.000209556	0.592934978	0.217402986	1.5368053	2.4772527	0.718514424
17161	IL	Rock Island County	401	451430	287475	2749.799	1713.32	0.245346246	1997	0.555540413	0.005547628	0.387949141	0.561880876	0.913222687	2.1055203	0.43285065
17163	IL	Saint Clair County	402	526478	-41199	2824.847	1384.646	0.138481111	1997	0.382766062	0.005657518	0.610173981	0.290928056	1.222072471	2.6083629	0.535054176
17165	IL	Saline County	403	653337	-111455	2951.706	1314.39	0.150366337	1997	0.399891089	0.00029703	0.510950495	0.17950297	1.188682798	2.4953526	0.408974173
17167	IL	Sangamon County	404	540026	102959	2838.395	1528.804	0.142067245	1997	0.501166687	0.000337412	0.48870619	0.634480211	1.891061214	2.263248	0.75214106
17169	IL	Schuyler County	405	456125	142154	2754.494	1567.999	0.156457576	1997	0.443420501	0.000237513	0.504033758	0.438167246	1.162210158	2.2071231	0.449163187
17171	IL	Scott County	406	471336	85700	2769.705	1511.545	0.161660752	1997	0.491214403	0.000211585	0.481856565	0.613938692	1.519709437	2.2597497	0.644916192
17173	IL	Shelby County	407	615706	67634	2914.075	1493.479	0.115645622	1997	0.476106581	0.000235473	0.509061456	0.483383246	1.243077205	2.2780017	0.719684719
17175	IL	Stark County	408	518085	250031	2816.454	1675.876	0.283504216	1997	0.563762392	0.005603657	0.420252274	0.575280329	2.008790848	2.0431593	0.862674668
17177	IL	Stephenson County	409	519674	390526	2818.043	1816.371	0.408135127	1997	0.600758906	0.000330128	0.239342696	0.559189776	1.116073828	1.7640558	0.716356007
17179	IL	Tazewell County	410	546524	186840	2844.893	1612.685	0.219729537	1997	0.509510687	0.023087756	0.448039916	0.650011825	1.412122913	2.1383739	0.709006676
17181	IL	Union County	411	593159	-147665	2891.528	1278.18	0.085085222	1997	0.17020474	0.038855928	0.489454371	0.323076237	0.499165461	2.5815933	0.215106926
17183	IL	Vermilion County	412	699331	163133	2997.7	1588.978	0.299821424	1997	0.496662378	0.001313458	0.49627104	0.523411481	1.919097399	2.0910708	0.768648315
17185	IL	Wabash County	413	707231	-29715	3005.6	1396.13	0.177651448	1997	0.458574487	0.000102851	0.577133454	0.267459584	2.209183673	2.4936795	0.734967091
17187	IL	Warren County	414	451543	218666	2749.912	1644.511	0.328082675	1997	0.542915785	7.21E-05	0.434894114	0.683246783	1.641768919	2.0855952	0.761903672
17189	IL	Washington County	415	572288	-51113	2870.657	1374.732	0.168897734	1997	0.336699022	0.000180238	0.706501699	0.284888822	1.495420777	2.4895728	0.734972521
17191	IL	Wayne County	416	656995	-35979	2955.364	1389.866	0.127024931	1997	0.344576177	0.000265928	0.599175623	0.375786667	1.214709493	2.4291891	0.490926952
17193	IL	White County	417	681618	-71896	2979.987	1353.949	0.204281926	1997	0.42697719	0.001511381	0.614501557	0.381883017	2.285656134	2.5345944	0.649317244
17195	IL	Whiteside County	418	503408	323008	2801.777	1748.853	0.347657585	1997	0.629508216	0.010039558	0.337837958	0.690697162	1.439981683	1.9899243	0.754024193
17197	IL	Will County	419	666344	300945	2964.713	1726.79	0.168176728	1997	0.505687543	0.010532348	0.441508388	0.381052286	1.239586042	1.9459674	0.491358371
17199	IL	Williamson County	420	619397	-116805	2917.766	1309.04	0.087405445	1997	0.283427981	0.001122309	0.439945231	0.054906138	0.374986322	2.436642	0.156295607
17201	IL	Winnebago County	421	560827	391864	2859.196	1817.709	0.240672556	1997	0.568316616	0.001922624	0.366241634	0.358201944	1.12732589	1.7763759	0.494645475
17203	IL	Woodford County	422	569624	219760	2867.993	1645.605	0.177454469	1997	0.503680164	0.000914906	0.482581305	0.580020066	1.262116292	2.103543	0.775195482
18001	IN	Adams County	423	927327	250129	3225.696	1675.974	0.10647208	1997	0.410460049	0.000477503	0.537343989	0.54665053	0.742096303	1.954485	0.838861346
18003	IN	Allen County	424	911916	286896	3210.285	1712.741	0.090990297	1997	0.381949968	0.001131477	0.572314551	0.391187611	0.723241205	1.8650502	0.557630614
18005	IN	Bartholomew County	425	865999	70876	3164.368	1496.721	0.158348925	1997	0.493821276	0.005698512	0.477124137	0.261720225	1.019858372	2.1849165	0.535644278
18007	IN	Benton County	426	730507	213345	3028.876	1639.19	0.378965687	1997	0.500356236	6.96E-05	0.492994022	0.454293096	2.310151727	1.9905327	0.942330107
18009	IN	Blackford County	427	898518	216290	3196.887	1642.135	0.109909962	1997	0.402896355	0	0.60438824	0.502219179	1.167590923	1.9646757	0.650927865
18011	IN	Boone County	428	807545	158987	3105.914	1584.832	0.103726561	1997	0.478141031	0.000353619	0.498214952	0.372671033	1.514089362	2.0299266	0.759416996
18015	IN	Carroll County	429	793391	216839	3091.76	1642.684	0.405282211	1997	0.558299898	0.000657229	0.418331381	0.585071085	1.536921936	2.0128914	0.788536833
18017	IN	Cass County	430	809433	238473	3107.802	1664.318	0.221003189	1997	0.503028148	0.003905623	0.447403134	0.514642357	1.138592138	1.9153953	0.662519089
18019	IN	Clark County	431	891377	-7697	3189.746	1418.148	0.094861199	1997	0.293748125	0.011097411	0.550454894	0.268796781	0.436999388	2.4234093	0.24819193
18021	IN	Clay County	432	760080	80831	3058.449	1506.676	0.084500941	1997	0.520843671	0.000126015	0.454134474	0.282965107	1.086774914	2.1885669	0.555535818
18023	IN	Clinton County	433	804022	186637	3102.391	1612.482	0.18117688	1997	0.499331214	0.000416846	0.492799099	0.595808422	1.639758738	1.9768437	0.847387494
18025	IN	Crawford County	434	829360	-35090	3127.729	1390.755	0.088965517	1997	0.072490422	0.00467433	0.076743295	-0.109209962	0.163067926	2.4407487	0.064853202
18027	IN	Daviess County	435	771195	4816	3069.564	1430.661	0.201637307	1997	0.547457536	0.006979662	0.388322444	0.439633558	0.682348503	2.3793003	0.600014583
18029	IN	Dearborn County	436	945754	73356	3244.123	1499.201	0.042911165	1997	0.25487117	0.015542879	0.257434944	-0.031240439	0.190545979	2.1030867	0.157925721
18031	IN	Decatur County	437	898577	85847	3196.946	1511.692	0.361656736	1997	0.537356787	0.000572232	0.44608581	0.532303482	1.103232004	2.0445282	0.672258015
18033	IN	DeKalb County	438	913324	321403	3211.693	1747.248	0.046541583	1997	0.365788053	0.002083669	0.585681407	0.427297703	0.775792266	1.8317403	0.453623766
18035	IN	Delaware County	439	895587	188433	3193.956	1614.278	0.048383006	1997	0.418890182	0.00700383	0.540784143	0.328861092	1.082717831	1.9608732	0.60553978
18037	IN	Dubois County	440	791492	-30835	3089.861	1395.01	0.236321333	1997	0.523359148	9.66E-05	0.410368404	0.785318119	0.686609687	2.3607441	0.431284067
18039	IN	Elkhart County	441	839843	335390	3138.212	1761.235	0.265178338	1997	0.524605803	0.014578729	0.315485028	0.904722455	0.50512945	1.8384327	0.49809272
18041	IN	Fayette County	442	921667	125872	3220.036	1551.717	0.326476573	1997	0.50646979	0.000352186	0.436893457	0.212910666	0.829894564	1.9911411	0.55759205
18043	IN	Floyd County	443	876243	-27129	3174.612	1398.716	0.010399121	1997	0.250823874	0.01464665	0.339655804	-0.429061882	0.194659862	2.3736726	0.143552611
18045	IN	Fountain County	444	741475	160158	3039.844	1586.003	0.14514449	1997	0.492062898	0.000174647	0.481315844	0.451715599	1.285308855	2.0805759	0.632000281
18047	IN	Franklin County	445	934664	102166	3233.033	1528.011	0.279508783	1997	0.493601463	0.002000371	0.35356225	0.311953961	0.416364218	2.1091707	0.30093325
18049	IN	Fulton County	446	813039	270733	3111.408	1696.578	0.131683064	1997	0.512222961	0.003466265	0.426336613	0.479615233	1.026923436	1.8244395	0.602057684
18051	IN	Gibson County	447	730934	-42632	3029.303	1383.213	0.290159828	1997	0.48482162	0.005897031	0.581958273	0.361632043	1.496998979	2.4964173	0.630317447
18053	IN	Grant County	448	870339	217790	3168.708	1643.635	0.077389209	1997	0.418915846	0.004585522	0.553934833	0.396268598	1.336229881	1.974258	0.659489791
18055	IN	Greene County	449	776931	42769	3075.3	1468.614	0.203484816	1997	0.424195335	0.000586864	0.392430279	0.405174296	0.590127311	2.1852207	0.351027032
18057	IN	Hamilton County	450	842419	165081	3140.788	1590.926	0.202924737	1997	0.472519354	0.002248563	0.500538049	0.501587753	0.921655848	1.9873386	0.482883546
18059	IN	Hancock County	451	868978	140176	3167.347	1566.021	0.135573543	1997	0.470637557	0.001315747	0.514457093	0.329843121	1.195642954	1.9867302	0.791516305
18061	IN	Harrison County	452	860020	-42785	3158.389	1383.06	0.054625169	1997	0.261808264	0.003861742	0.386365374	0.17647804	0.327484453	2.4647805	0.250498302
18063	IN	Hendricks County	453	807308	127465	3105.677	1553.31	0.099744775	1997	0.473215148	0.003621439	0.49027385	0.233721713	0.971726949	2.0227779	0.557298445
18065	IN	Henry County	454	899415	155760	3197.784	1581.605	0.103649209	1997	0.467986777	0.002164895	0.484508686	0.357441297	0.880980796	1.8396495	0.614117213
18067	IN	Howard County	455	832003	209872	3130.372	1635.717	0.120441941	1997	0.478586252	0.006232872	0.497935632	0.45787904	1.18626055	1.9268028	0.732476162
18069	IN	Huntington County	456	880326	253949	3178.695	1679.794	0.12460662	1997	0.402143221	0.000186583	0.552877738	0.593947442	1.128172384	1.9382103	0.648498
18071	IN	Jackson County	457	857781	36508	3156.15	1462.353	0.163099113	1997	0.433805503	0.00597858	0.514143572	0.955363661	0.789887036	2.2129029	0.425284674
18073	IN	Jasper County	458	742335	260921	3040.704	1686.766	0.289002896	1997	0.559983474	0.001576401	0.411637291	0.71116869	1.770736558	1.9517472	0.699130203
18075	IN	Jay County	459	925636	215540	3224.005	1641.385	0.059000898	1997	0.402342358	0.000192464	0.541044723	0.920658346	0.803337361	1.892124	0.573929496
18077	IN	Jefferson County	460	910667	29041	3209.036	1454.886	0.13313508	1997	0.197872584	0.003447656	0.590627604	0.181789568	0.324740928	2.1782241	0.261184845
18079	IN	Jennings County	461	891694	50414	3190.063	1476.259	0.081800951	1997	0.418468915	0.000895371	0.513876163	0.427090797	0.641245644	2.1751821	0.330222918
18081	IN	Johnson County	462	845296	100333	3143.665	1526.178	0.184540253	1997	0.524969424	0.000915132	0.441016738	0.292841984	1.000787462	2.08377	0.57426536
18083	IN	Knox County	463	741562	584	3039.931	1426.429	0.18423573	1997	0.450360769	0.024710046	0.582562962	0.458537106	1.830538944	2.4162606	0.727873093
18085	IN	Kosciusko County	464	844055	296264	3142.424	1722.109	0.17688785	1997	0.511693771	0.0021489	0.412145458	0.580107184	0.834643681	1.799343	0.539685517
18087	IN	LaGrange County	465	874885	344307	3173.254	1770.152	0.322897842	1997	0.517441419	0.009666054	0.27585081	0.863975484	0.415905057	1.7021511	0.533358194
18089	IN	Lake County	466	716059	302094	3014.428	1727.939	0.18322033	1997	0.517150103	0.011120395	0.443447914	0.354366874	1.313090418	1.8874089	0.421026764
18091	IN	LaPorte County	467	767756	321768	3066.125	1747.613	0.330565309	1997	0.547246837	0.008401605	0.379939252	0.500716188	1.257899995	1.8186597	0.557832895
18093	IN	Lawrence County	468	820189	25333	3118.558	1451.178	0.099688237	1997	0.302015056	0.001657669	0.344992776	0.083241122	0.358779751	2.2255272	0.224666392
18095	IN	Madison County	469	869294	177998	3167.663	1603.843	0.085692711	1997	0.470696977	0.009203778	0.504692603	0.473524257	1.164541494	1.9465758	0.705577975
18097	IN	Marion County	470	838568	132128	3136.937	1557.973	0.132149087	1997	0.424951804	0.024373451	0.45396126	0.696617247	0.461792823	2.0963943	0.084489017
18099	IN	Marshall County	471	809874	301439	3108.243	1727.284	0.245061596	1997	0.546797333	0.000518161	0.375195847	0.360115695	0.835142111	1.8321966	0.566156966
18101	IN	Martin County	472	794222	7839	3092.591	1433.684	0.115631753	1997	0.453798476	0.000710793	0.399152735	0.705423348	0.497890773	2.2443876	0.160686091
18103	IN	Miami County	473	834469	242058	3132.838	1667.903	0.191974691	1997	0.462177271	0.000808882	0.496947219	0.452501084	1.062415655	1.8983601	0.689719043
18105	IN	Monroe County	474	813106	60271	3111.475	1486.116	0.172623317	1997	0.269884805	0.00459935	0.238026921	0.039570305	0.22682593	2.1858291	0.090859473
18107	IN	Montgomery County	475	771791	154129	3070.16	1579.974	0.167188046	1997	0.498077728	0.000347347	0.485089987	0.50442964	1.513366854	2.0119788	0.71586642
18109	IN	Morgan County	476	816117	96235	3114.486	1522.08	0.166732036	1997	0.502686696	0.006010747	0.428557421	0.228228284	0.754827584	2.073123	0.388894719
18111	IN	Newton County	477	719603	251164	3017.972	1677.009	0.297556578	1997	0.577632375	0.003352553	0.410506824	0.670571823	2.124439449	1.9807983	0.718095994
18113	IN	Noble County	478	878745	317447	3177.114	1743.292	0.089741689	1997	0.475896988	0.001755358	0.432793203	0.33981232	0.651120853	1.7880876	0.479077264
18115	IN	Ohio County	479	948987	51978	3247.356	1477.823	0.158262219	1997	0.24359969	0.001648565	0.193463926	0.018523403	0.161193003	2.1817224	0.184092363
18117	IN	Orange County	480	822637	-7859	3121.006	1417.986	0.195482707	1997	0.405774991	0.000576755	0.391839848	0.022732082	0.496820291	2.2767849	0.207721429
18119	IN	Owen County	481	784609	74191	3082.978	1500.036	0.074450827	1997	0.399507605	0.000362616	0.379334695	0.116766036	0.44011121	2.0468097	0.211574703
18121	IN	Parke County	482	748250	122077	3046.619	1547.922	0.127593497	1997	0.495181162	0.001778815	0.470168404	0.26244988	1.319107196	2.2694841	0.474555232
18123	IN	Perry County	483	815648	-60417	3114.017	1365.428	0.014784193	1997	0.287591087	0.000420404	0.272771861	0.313509319	0.265661501	2.4647805	0.114074665
18125	IN	Pike County	484	760626	-30119	3058.995	1395.726	0.110531115	1997	0.475991321	0.000290871	0.513600201	0.316623848	1.046739739	2.4240177	0.29159649
18127	IN	Porter County	485	741673	309590	3040.042	1735.435	0.155444001	1997	0.519033364	0.008947557	0.439764512	0.460546526	1.093491265	1.8422352	0.445625387
18129	IN	Posey County	486	709359	-76815	3007.728	1349.03	0.219158413	1997	0.466420411	0.000534931	0.666507126	0.428794622	1.740920097	2.491398	0.666601956
18131	IN	Pulaski County	487	776889	266422	3075.258	1692.267	0.282618747	1997	0.516038454	0.00025045	0.41139838	0.472714978	1.657970598	1.887561	0.748061625
18133	IN	Putnam County	488	780144	113212	3078.513	1539.057	0.228697779	1997	0.468253503	0.000761447	0.468026534	0.187926789	0.81318171	2.1078018	0.442576234
18135	IN	Randolph County	489	928837	184565	3227.206	1610.41	0.100749558	1997	0.418972417	0.002831545	0.563829958	0.406997459	1.002383094	1.8801081	0.648886247
18137	IN	Ripley County	490	921567	65830	3219.936	1491.675	0.168524755	1997	0.465486197	0.002108425	0.473070931	0.368110783	0.568759584	2.1195135	0.376410702
18139	IN	Rush County	491	897605	120790	3195.974	1546.635	0.244780903	1997	0.490046026	0	0.487530077	0.386973489	1.28529357	1.9616337	0.764914773
18141	IN	Saint Joseph County	492	804106	333466	3102.475	1759.311	0.214817359	1997	0.538689521	0.003934275	0.378511545	0.43426437	0.878949337	1.7693793	0.45326729
18143	IN	Scott County	493	885356	14852	3183.725	1440.697	0.258566529	1997	0.284273322	0.001008675	0.613158881	0.374900333	0.49119504	2.3318451	0.282044788
18145	IN	Shelby County	494	871130	106943	3169.499	1532.788	0.145260824	1997	0.513794836	0.001305212	0.473021976	0.374306599	1.209370521	2.1219471	0.69420855
18147	IN	Spencer County	495	784230	-70700	3082.599	1355.145	0.202684088	1997	0.44760309	0.000938464	0.53540789	0.292015751	0.863551623	2.532465	0.478200448
18149	IN	Starke County	496	778417	293261	3076.786	1719.106	0.305079536	1997	0.574905863	0.00280969	0.253217936	0.428741675	1.254385965	1.8315882	0.52141433
18151	IN	Steuben County	497	909923	348608	3208.292	1774.453	0.179816815	1997	0.467299188	0.005065648	0.411399077	0.337613897	0.776148427	1.6717311	0.354278485
18153	IN	Sullivan County	498	737754	44841	3036.123	1470.686	0.168058084	1997	0.477133972	0.014111184	0.509171262	0.301271574	1.398583466	2.3685012	0.513259694
18155	IN	Switzerland County	499	944609	37586	3242.978	1463.431	0.156226308	1997	0.226829037	0.001705838	0.238912055	0.06706359	0.155914773	2.2513842	0.146982786
18157	IN	Tippecanoe County	500	767861	192643	3066.23	1618.488	0.275731339	1997	0.491011521	0.0009097	0.477038166	0.345723581	1.380694316	2.0519811	0.673288485
18159	IN	Tipton County	501	839488	191430	3137.857	1617.275	0.335016914	1997	0.48534682	0.005841176	0.50391533	0.57583421	1.488652001	1.9187415	0.90038335
18161	IN	Union County	502	943396	126766	3241.765	1552.611	0.274880346	1997	0.537795276	0	0.427512737	0.2918594	1.032388664	2.0008755	0.611665559
18163	IN	Vanderburgh County	503	733816	-74408	3032.185	1351.437	0.295263014	1997	0.493976087	0.002038395	0.568696949	0.277441967	1.008127837	2.4980904	0.431107299
18165	IN	Vermillion County	504	725487	129111	3023.856	1554.956	0.262932569	1997	0.49862876	6.80E-05	0.463238219	0.392172246	1.598253421	2.1645351	0.575226589
18167	IN	Vigo County	505	736288	82729	3034.657	1508.574	0.159585503	1997	0.460743846	0.001134571	0.503500962	0.285043114	0.922857542	2.3485761	0.351258954
18169	IN	Wabash County	506	854531	252874	3152.9	1678.719	0.121221364	1997	0.470370984	0.000391208	0.493949541	0.638494823	0.981651197	1.8548595	0.560637886
18171	IN	Warren County	507	729700	184327	3028.069	1610.172	0.26157391	1997	0.497156946	0.000238804	0.48283518	0.584201654	1.844951179	2.0328165	0.658267045
18173	IN	Warrick County	508	760390	-64307	3058.759	1361.538	0.155931839	1997	0.460869097	0.000183808	0.540341345	0.237068354	0.99347951	2.5610598	0.295473317
18175	IN	Washington County	509	855582	2047	3153.951	1427.892	0.057307184	1997	0.398269107	0.003306813	0.374161019	0.40974826	0.482402616	2.3566374	0.276824506
18177	IN	Wayne County	510	932971	152258	3231.34	1578.103	0.159832636	1997	0.456417613	0.000709305	0.463319386	0.344431879	0.755946356	1.9207188	0.485426865
18179	IN	Wells County	511	903851	245514	3202.22	1671.359	0.083073571	1997	0.433042847	0.000746699	0.544561756	0.513634713	1.182278698	1.9517472	0.759885258
18181	IN	White County	512	766229	232804	3064.598	1658.649	0.347604177	1997	0.486051935	0.000778703	0.458966786	0.553154245	1.727079515	1.9814067	0.759631662
18183	IN	Whitley County	513	874859	287931	3173.228	1713.776	0.109080032	1997	0.418406009	0.000299123	0.530859479	0.472846124	0.785895259	1.849536	0.556675518
19001	IA	Adair County	514	127290	259773	2425.659	1685.618	0.195159909	1997	0.448686152	0.000143516	0.411735158	0.444103942	1.345330252	2.22066	0.610559887
19003	IA	Adams County	515	108711	226002	2407.08	1651.847	0.123188688	1997	0.442010741	0.000116922	0.429827502	0.588426208	1.131583358	2.1196656	0.47291995
19005	IA	Allamakee County	516	373915	485376	2672.284	1911.221	0.269825451	1997	0.518426241	0.000548851	0.128878971	0.756786933	0.766910172	1.7272476	0.329596929
19007	IA	Appanoose County	517	262994	198036	2561.363	1623.881	0.031027839	1997	0.284134476	0.000529814	0.316915519	0.21174601	0.642635169	2.1426327	0.315167432
19009	IA	Audubon County	518	90550	298503	2388.919	1724.348	0.066729436	1997	0.481291331	0.000170987	0.469011339	0.582033623	1.636608785	2.0448324	0.796094367
19011	IA	Benton County	519	324086	349008	2622.455	1774.853	0.146713381	1997	0.495031159	0.000171045	0.456449231	0.64545056	1.339798335	1.9319742	0.762640864
19013	IA	Black Hawk County	520	302266	391400	2600.635	1817.245	0.099293907	1997	0.527323419	0.001249004	0.443052365	0.549143588	1.154341625	1.9109844	0.708279214
19015	IA	Boone County	521	170416	339010	2468.785	1764.855	0.085924201	1997	0.497118375	0.000219971	0.482634106	0.627099514	1.501038815	2.0299266	0.807268992
19017	IA	Bremer County	522	300167	425116	2598.536	1850.961	0.127784792	1997	0.540468098	8.90E-05	0.40861416	0.624544349	0.971754292	1.8286983	0.734204444
19019	IA	Buchanan County	523	340875	393194	2639.244	1819.039	0.213087248	1997	0.55945122	0.001810853	0.395014869	0.608290455	1.177752072	1.8884736	0.800600745
19021	IA	Buena Vista County	524	69177	415091	2367.546	1840.936	0.054272863	1997	0.510366536	1.23E-05	0.477449508	0.971213555	1.66861808	1.8988164	0.878686484
19023	IA	Butler County	525	261822	418947	2560.191	1844.792	0.131969643	1997	0.521523024	0.001940571	0.447947251	0.592879115	1.190266228	1.9614816	0.745559741
19025	IA	Calhoun County	526	111456	376651	2409.825	1802.496	0.11025013	1997	0.495156581	7.73E-05	0.500490855	0.688199807	1.674533296	1.9388187	0.862061505
19027	IA	Carroll County	527	93893	337659	2392.262	1763.504	0.075935024	1997	0.508170367	0.000148493	0.459948738	0.770299247	1.254161943	2.0119788	0.84810978
19029	IA	Cass County	528	89236	259328	2387.605	1685.173	0.157548992	1997	0.491646339	6.14E-05	0.436359097	0.516869771	1.419176459	2.1257496	0.678125633
19031	IA	Cedar County	529	402622	318678	2700.991	1744.523	0.191286622	1997	0.533610996	0.000443625	0.417861582	0.593083266	1.309920709	1.8998811	0.732968656
19033	IA	Cerro Gordo County	530	222291	456670	2520.66	1882.515	0.104245063	1997	0.524047577	0.001666375	0.458847467	0.570306219	1.523066927	1.7725734	0.742001423
19035	IA	Cherokee County	531	30725	414828	2329.094	1840.673	0.100200917	1997	0.504879413	2.94E-05	0.469987562	0.809736036	1.37184367	1.9292364	0.737735768
19037	IA	Chickasaw County	532	298947	456873	2597.316	1882.718	0.128699736	1997	0.532757552	0.000605167	0.416809957	0.628938878	1.136867905	1.8119673	0.707259358
19039	IA	Clarke County	533	185221	227432	2483.59	1653.277	0.140660798	1997	0.337622091	0.000759677	0.326058121	0.430887375	0.633488656	2.1286395	0.303237951
19041	IA	Clay County	534	68894	453723	2367.263	1879.568	0.076080457	1997	0.491198488	9.57E-05	0.490289637	0.843172809	1.701259333	1.8629208	0.685921592
19043	IA	Clayton County	535	379502	436584	2677.871	1862.429	0.329517538	1997	0.606129984	0.00014173	0.16527481	0.713000826	0.841432538	1.8217017	0.543408542
19045	IA	Clinton County	536	451394	335385	2749.763	1761.23	0.260119075	1997	0.602747535	0.000306689	0.343618532	0.56611886	1.123483654	1.8655065	0.663100105
19047	IA	Crawford County	537	50940	337288	2349.309	1763.133	0.133949891	1997	0.499650977	3.60E-05	0.446012301	0.601277604	1.43916131	2.0629323	0.73133445
19049	IA	Dallas County	538	162385	299766	2460.754	1725.611	0.076200224	1997	0.482205622	0.000957921	0.478526915	0.471215612	1.382525631	2.0787507	0.726210191
19051	IA	Davis County	539	301535	199945	2599.904	1625.79	0.128831985	1997	0.315006542	0.000201972	0.347172827	0.282108269	0.635041992	2.1776157	0.352971961
19053	IA	Decatur County	540	185956	195128	2484.325	1620.973	0.103420444	1997	0.289865189	0.000552623	0.32546573	0.410598032	0.67859284	2.088333	0.268203331
19055	IA	Delaware County	541	379422	395036	2677.791	1820.881	0.311851196	1997	0.640760258	0.000132741	0.232357365	0.845478905	0.935801558	1.7634474	0.698886943
19057	IA	Des Moines County	542	403609	224143	2701.978	1649.988	0.107103477	1997	0.491591365	0.001477146	0.467319015	0.508764352	1.003081653	2.1227076	0.524058188
19059	IA	Dickinson County	543	68692	486718	2367.061	1912.563	0.074827802	1997	0.489465201	2.32E-05	0.483157077	0.714380436	1.583409072	1.8519696	0.661776081
19061	IA	Dubuque County	544	419127	396946	2717.496	1822.791	0.356897132	1997	0.590042254	0.000607636	0.093117825	0.85392394	0.670929543	1.7526483	0.542489573
19063	IA	Emmet County	545	106826	487191	2405.195	1913.036	0.030224507	1997	0.52237392	2.05E-05	0.476135852	0.732306748	1.788630993	1.8478629	0.753209836
19065	IA	Fayette County	546	338395	436632	2636.764	1862.477	0.238724668	1997	0.563211104	0.000633973	0.341283641	0.659692872	1.176678279	1.674621	0.691112027
19067	IA	Floyd County	547	260708	455409	2559.077	1881.254	0.078386289	1997	0.528059932	0.000276061	0.45214685	0.553651611	1.42554327	1.8217017	0.822372677
19069	IA	Franklin County	548	223303	417794	2521.672	1843.639	0.137532283	1997	0.529639267	0.005330408	0.45739234	0.696300788	1.614115189	1.8001035	0.830961325
19071	IA	Fremont County	549	33266	193917	2331.635	1619.762	0.119505478	1997	0.478804742	0.000454286	0.499941186	0.461230438	1.930641587	2.2766328	0.746755048
19073	IA	Greene County	550	132088	338222	2430.457	1764.067	0.041580786	1997	0.501538522	7.81E-05	0.49286419	0.581231034	1.758659787	2.1255975	0.840873955
19075	IA	Grundy County	551	263016	382389	2561.385	1808.234	0.16125536	1997	0.523319219	0.000908803	0.463866655	0.638266654	1.715848383	1.8703737	0.929630989
19077	IA	Guthrie County	552	124123	298946	2422.492	1724.791	0.099741719	1997	0.486677199	0.000105319	0.442603877	0.69319881	1.183676256	2.0306871	0.525849334
19079	IA	Hamilton County	553	188040	378007	2486.409	1803.852	0.079948777	1997	0.523461401	5.81E-05	0.469588658	0.668592051	1.804746881	1.9870344	0.886296922
19081	IA	Hancock County	554	183889	455644	2482.258	1881.489	0.058807881	1997	0.543003006	7.28E-05	0.44865197	0.734996775	1.651638787	1.7829162	0.85732561
19083	IA	Hardin County	555	226274	379137	2524.643	1804.982	0.154546461	1997	0.534201838	0.006424241	0.453714859	0.888029975	1.616895595	1.9093113	0.84280313
19085	IA	Harrison County	556	15259	297880	2313.628	1723.725	0.115739127	1997	0.499941901	0.000982969	0.474588833	0.455650021	1.648544685	2.1345714	0.714465536
19087	IA	Henry County	557	372853	229809	2671.222	1655.654	0.183461017	1997	0.516930624	0.000233049	0.430194873	0.596285789	1.012307692	2.1108438	0.605450051
19089	IA	Howard County	558	297617	489965	2595.986	1915.81	0.098062227	1997	0.506894824	0.000212148	0.429401967	0.685348638	1.238860805	1.6285347	0.728819708
19091	IA	Humboldt County	559	146096	420697	2444.465	1846.542	0.080001615	1997	0.506893627	2.42E-05	0.491462725	0.628040209	1.761880706	1.90125	0.883898526
19093	IA	Ida County	560	39959	376077	2338.328	1801.922	0.143354785	1997	0.517538706	7.46E-05	0.445840328	0.57904783	1.555874799	1.9763874	0.77568844
19095	IA	Iowa County	561	325939	305293	2624.308	1731.138	0.259742475	1997	0.540180074	0.000447188	0.36585512	0.745016251	1.157025278	1.9817109	0.576771185
19097	IA	Jackson County	562	446254	365510	2744.623	1791.355	0.368966972	1997	0.573638686	0.000486393	0.118685685	0.591962018	0.700675859	1.8037539	0.410100344
19099	IA	Jasper County	563	244037	302142	2542.406	1727.987	0.101612485	1997	0.501185742	0.000352017	0.433413206	0.674496832	1.279146835	2.1239244	0.691306961
19101	IA	Jefferson County	564	338845	233058	2637.214	1658.903	0.0698296	1997	0.448722176	0.000210457	0.453710004	0.369800253	0.981485307	2.199366	0.509722076
19103	IA	Johnson County	565	365569	305490	2663.938	1731.335	0.204215176	1997	0.493050116	0.000958437	0.381355726	0.677663863	0.791777255	2.0854431	0.515907925
19105	IA	Jones County	566	400683	357300	2699.052	1783.145	0.350136217	1997	0.596892754	0.000139816	0.30358982	0.578957966	1.114133025	1.8393453	0.65571392
19107	IA	Keokuk County	567	318190	266058	2616.559	1691.903	0.203332831	1997	0.514567939	8.88E-05	0.415528075	0.61691022	1.097254244	2.0195838	0.535615049
19109	IA	Kossuth County	568	145285	468455	2443.654	1894.3	0.064631676	1997	0.532302187	0.002151356	0.461398454	0.685505948	1.681312561	1.8933408	0.873261618
19111	IA	Lee County	569	380320	191715	2678.689	1617.56	0.223815045	1997	0.48928783	0.000724647	0.418108609	0.433653627	0.916550677	2.200887	0.460289215
19113	IA	Linn County	570	362474	350672	2660.843	1776.517	0.170484286	1997	0.510683551	0.001896868	0.412178419	0.429820897	0.87854251	2.021409	0.574915047
19115	IA	Louisa County	571	395301	256545	2693.67	1682.39	0.140568496	1997	0.514710966	0.000824293	0.451632631	0.58623203	1.242931505	2.1251412	0.566908738
19117	IA	Lucas County	572	223472	228512	2521.841	1654.357	0.080056234	1997	0.316109656	0.000579377	0.318167295	0.287390632	0.589909454	2.0842263	0.281952747
19119	IA	Lyon County	573	-16850	486729	2281.519	1912.574	0.159108923	1997	0.506292453	0.000232435	0.458357441	1.17490536	1.226507349	1.9304532	0.794726724
19121	IA	Madison County	574	165182	260439	2463.551	1686.284	0.080627777	1997	0.432922959	0.000245506	0.408977138	0.468885183	0.813623896	2.0583693	0.46519202
19123	IA	Mahaska County	575	279690	264328	2578.059	1690.173	0.228476076	1997	0.521660275	0.000848404	0.413951918	0.733890784	1.140624074	2.0795112	0.628593799
19125	IA	Marion County	576	241502	262936	2539.871	1688.781	0.13914592	1997	0.459002313	0.000727194	0.419871281	0.56666514	0.923055782	2.1289437	0.475867965
19127	IA	Marshall County	577	247363	341156	2545.732	1767.001	0.173702316	1997	0.506163811	0.000238792	0.461942571	0.629351606	1.422129778	1.9249776	0.730676824
19129	IA	Mills County	578	31777	225796	2330.146	1651.641	0.112464669	1997	0.482347542	0.000156447	0.501856507	0.446723961	1.710018014	2.2682673	0.6860716
19131	IA	Mitchell County	579	259518	488544	2557.887	1914.389	0.184422066	1997	0.556097312	0.002338008	0.403569926	0.739709577	1.313656289	1.7085393	0.775746242
19133	IA	Monona County	580	3317	338830	2301.686	1764.675	0.215196789	1997	0.511676093	0.000225069	0.448708345	0.468424277	1.928357972	2.1970845	0.651494806
19135	IA	Monroe County	581	261892	229732	2560.261	1655.577	0.061295021	1997	0.338087753	0.000300522	0.327349854	0.364350409	0.584753266	2.1119085	0.313964656
19137	IA	Montgomery County	582	70541	225797	2368.91	1651.642	0.187736276	1997	0.475342388	0.000101868	0.466304471	0.587017563	1.481127568	2.1642309	0.657175178
19139	IA	Muscatine County	583	406005	286677	2704.374	1712.522	0.207428994	1997	0.522367745	0.004456041	0.409961426	0.556203253	1.091102361	2.0814885	0.614579469
19141	IA	O'Brien County	584	30502	453622	2328.871	1879.467	0.120664002	1997	0.494444393	4.66E-05	0.492922309	0.838514746	1.444953634	1.8627687	0.876215767
19143	IA	Osceola County	585	30478	486600	2328.847	1912.445	0.15846604	1997	0.498125291	2.26E-05	0.490232971	0.961191703	1.512070522	1.8022329	0.856672484
19145	IA	Page County	586	71352	193512	2369.721	1619.357	0.114272642	1997	0.449736433	4.77E-05	0.475721353	0.548720152	1.222229342	2.1380697	0.615383298
19147	IA	Palo Alto County	587	107197	454071	2405.566	1879.916	0.06510713	1997	0.511723379	0.00132423	0.478478327	0.79226097	1.670511512	1.9252818	0.814996511
19149	IA	Plymouth County	588	-17442	415150	2280.927	1840.995	0.130054932	1997	0.514240465	0.00019678	0.448072624	0.676625398	1.342496753	2.0273409	0.763797099
19151	IA	Pocahontas County	589	107661	415332	2406.03	1841.177	0.034556871	1997	0.496208238	0	0.498887517	0.685219944	1.814864536	1.9106802	0.930809307
19153	IA	Polk County	590	200989	300746	2499.358	1726.591	0.125658626	1997	0.493413741	0.001564237	0.475692586	0.608798282	1.141970702	2.0382921	0.513405651
19155	IA	Pottawattamie County	591	38135	259435	2336.504	1685.28	0.108616445	1997	0.504040702	0.000678374	0.462935609	0.518778825	1.563906352	2.2059063	0.748704948
19157	IA	Poweshiek County	592	287317	303745	2585.686	1729.59	0.104994809	1997	0.479645408	7.15E-05	0.422497026	0.926608619	1.319433198	1.978821	0.634500424
19159	IA	Ringgold County	593	147477	194010	2445.846	1619.855	0.029428275	1997	0.337132359	0.000433769	0.372854543	0.469767919	0.908412399	2.1039993	0.341267427
19161	IA	Sac County	594	73358	376361	2371.727	1802.206	0.099807617	1997	0.495875179	4.02E-05	0.474135907	0.725906808	1.68927814	1.9459674	0.831984853
19163	IA	Scott County	595	445575	305989	2743.944	1731.834	0.326649996	1997	0.595223749	0.000597534	0.364485418	0.523757113	1.107532144	1.9780605	0.664581496
19165	IA	Shelby County	596	57102	298247	2355.471	1724.092	0.165895023	1997	0.529195285	5.09E-05	0.433684389	0.57431846	1.427779284	2.1760947	0.782291463
19167	IA	Sioux County	597	-14281	453511	2284.088	1879.356	0.19312054	1997	0.547111727	8.22E-05	0.426259063	1.404529035	1.206871575	1.9972251	0.891576205
19169	IA	Story County	598	208898	339975	2507.267	1765.82	0.160007345	1997	0.510410071	0.000376764	0.477932423	0.571060943	1.463085632	1.9672614	0.861104035
19171	IA	Tama County	599	285603	347428	2583.972	1773.273	0.180528184	1997	0.516074054	0.000341296	0.435623544	0.723640018	1.299040598	1.9205667	0.673983299
19173	IA	Taylor County	600	109413	193677	2407.782	1619.522	0.178508147	1997	0.381023434	0.00015987	0.478370925	0.602925132	1.05701109	2.1718359	0.437999147
19175	IA	Union County	601	146980	226460	2445.349	1652.305	0.029627972	1997	0.385897838	1.79E-05	0.380677799	0.529591649	0.851536708	2.1395907	0.410394178
19177	IA	Van Buren County	602	340077	202215	2638.446	1628.06	0.114767076	1997	0.395119517	0.000120463	0.390017037	0.532165012	0.724989551	2.2999041	0.372380539
19179	IA	Wapello County	603	300302	231307	2598.671	1657.152	0.122768389	1997	0.414321746	0.000394357	0.430572558	0.321095738	0.768769698	2.1703149	0.437412027
19181	IA	Warren County	604	202971	261759	2501.34	1687.604	0.092427598	1997	0.429141347	0.002081442	0.411946322	0.366607712	0.695363227	2.0469618	0.472102763
19183	IA	Washington County	605	356558	267685	2654.927	1693.53	0.194393402	1997	0.500499979	0.001111064	0.43663946	0.91984569	1.087725496	2.1983013	0.641029434
19185	IA	Wayne County	606	224508	196398	2522.877	1622.243	0.077414961	1997	0.337122101	0.000166484	0.375912823	0.334953271	0.894648829	2.0725146	0.392211417
19187	IA	Webster County	607	148998	382057	2447.367	1807.902	0.058094146	1997	0.494306815	0.000483432	0.498030271	0.680351028	1.777017209	1.9640673	0.847171179
19189	IA	Winnebago County	608	183150	488788	2481.519	1914.633	0.060064957	1997	0.556949266	0.001630642	0.430081756	0.601821719	1.6955815	1.8124236	0.858883275
19191	IA	Winneshiek County	609	336287	484281	2634.656	1910.126	0.29745208	1997	0.555907124	0.000140722	0.207500906	0.733196933	0.822002559	1.7914338	0.527525681
19193	IA	Woodbury County	610	-3607	376403	2294.762	1802.248	0.158173517	1997	0.522262958	0.00023407	0.44352336	0.524963022	1.453620978	2.0869641	0.677065764
19195	IA	Worth County	611	221370	489770	2519.739	1915.615	0.066784314	1997	0.527004902	0.001970588	0.45595098	0.551132876	1.60060258	1.6696017	0.787809285
19197	IA	Wright County	612	184793	416764	2483.162	1842.609	0.065101743	1997	0.511396183	1.50E-05	0.486271143	0.819529272	2.012774186	1.863225	0.896495171
20001	KS	Allen County	613	61170	-123464	2359.539	1302.381	0.03946361	1997	0.086310539	0.000197091	0.632858042	0.124387187	1.087749532	2.6275275	0.407230608
20003	KS	Anderson County	614	61755	-86998	2360.124	1338.847	0.05637359	1997	0.130145869	0.002519137	0.592341593	0.221955956	1.273520513	2.6558181	0.467969094
20005	KS	Atchison County	615	58716	59251	2357.085	1485.096	0.136794593	1997	0.306412154	0.000141286	0.47997085	0.257005827	1.067547829	2.5622766	0.48442662
20007	KS	Barber County	616	-237085	-192978	2061.284	1232.867	0.035245652	1997	0.016894434	0.005852041	0.854252157	0.159061468	2.113371601	2.8704312	0.258671248
20009	KS	Barton County	617	-239254	-54249	2059.115	1371.596	0.088611871	1997	0.08391253	2.09E-05	0.593521965	0.292702181	2.042702475	2.7003834	0.582479996
20011	KS	Bourbon County	618	100788	-126488	2399.157	1299.357	0.082537697	1997	0.056342047	0.001229121	0.426329536	0.068055428	0.60181889	2.6673777	0.223192241
20013	KS	Brown County	619	37156	91916	2335.525	1517.761	0.058086084	1997	0.34590018	6.59E-05	0.512554734	0.376370695	1.83022554	2.4631074	0.602495761
20015	KS	Butler County	620	-73507	-134848	2224.862	1290.997	0.112935821	1997	0.022581881	0.004561285	0.410203012	0.380689579	0.957865216	2.6926263	0.245726187
20017	KS	Chase County	621	-51747	-77191	2246.622	1348.654	0.068582108	1997	0.092707606	0.000113265	0.505634946	0.460679969	1.077716518	2.6187057	0.106019824
20019	KS	Chautauqua County	622	-21778	-205201	2276.591	1220.644	0.069756658	1997	0.068660617	0.006091456	0.396850991	0.42513769	0.584715213	2.8648035	0.076577068
20021	KS	Cherokee County	623	101977	-202480	2400.346	1223.365	0.143765993	1997	0.062639388	0.010719652	0.81701763	0.364587432	1.2611151	2.6063856	0.451789978
20023	KS	Cheyenne County	624	-487810	102639	1810.559	1528.484	0.17120755	1997	0.229636729	0	0.6634561	0.256255665	2.227677373	2.3456862	0.293051344
20025	KS	Clark County	625	-337158	-188802	1961.211	1237.043	0.026709392	1997	0.016620245	1.75E-05	0.700268054	0.239612005	2.711579894	2.7650259	0.181387782
20027	KS	Clay County	626	-99966	39481	2198.403	1465.326	0.03327449	1997	0.064767388	4.35E-05	0.635729611	0.329065008	1.660054282	2.7145287	0.440591668
20029	KS	Cloud County	627	-141078	54668	2157.291	1480.513	0.061260857	1997	0.066372944	5.38E-05	0.592796307	0.282700613	1.936499742	2.4676704	0.466902542
20031	KS	Coffey County	628	23204	-84627	2321.573	1341.218	0.025791745	1997	0.076945133	4.30E-05	0.57622113	0.233699373	1.37083841	2.5870689	0.330618085
20033	KS	Comanche County	629	-288946	-195491	2009.423	1230.354	0.070205916	1997	0.035543048	0	0.785444607	0.192275754	2.635017191	2.8987218	0.256644187
20035	KS	Cowley County	630	-74009	-195162	2224.36	1230.683	0.107312221	1997	0.015081274	0.008822762	0.625551724	0.200595009	1.151610535	2.8109601	0.286898101
20037	KS	Crawford County	631	101082	-165007	2399.451	1260.838	0.014772186	1997	0.1168139	0.000709896	0.592514937	0.172205564	0.96546672	2.7099657	0.359557619
20039	KS	Decatur County	632	-379860	96509	1918.509	1522.354	0.121927504	1997	0.236505066	1.57E-05	0.607055109	0.289342095	2.264531098	2.3859927	0.333957019
20041	KS	Dickinson County	633	-99559	-14157	2198.81	1411.688	0.085430845	1997	0.025575728	5.65E-05	0.608697676	0.284729964	1.634611309	2.7822132	0.552209786
20043	KS	Doniphan County	634	72575	87948	2370.944	1513.793	0.113815485	1997	0.43426924	0.00170955	0.517450452	0.419264942	1.433073809	2.4920064	0.543671408
20045	KS	Douglas County	635	60923	-12479	2359.292	1413.366	0.072299157	1997	0.219784384	0.003924399	0.495349362	0.150175049	0.656089448	2.5195365	0.363902333
20047	KS	Edwards County	636	-289691	-118156	2008.678	1307.689	0.251129707	1997	0.267648536	0	0.528167364	0.534718828	2.92624396	2.6914095	0.453243387
20049	KS	Elk County	637	-21512	-171620	2276.857	1254.225	0.107428859	1997	0.010123395	0.000906573	0.439864014	0.451827751	0.669871795	2.8270827	0.09543779
20051	KS	Ellis County	638	-286038	-4268	2012.331	1421.577	0.01559208	1997	0.007714766	0.000143792	0.740738425	0.234507908	1.181720796	2.5350507	0.277102565
20053	KS	Ellsworth County	639	-190805	-31330	2107.564	1394.515	0.063064113	1997	0.004865847	0.0001028	0.674358359	0.245389051	1.645540356	2.5975638	0.314610411
20055	KS	Finney County	640	-413477	-95454	1884.892	1330.391	0.382075182	1997	0.254017159	0.00022193	0.502878	0.386264431	4.142052456	2.5262289	0.509814346
20057	KS	Ford County	641	-341083	-137777	1957.286	1288.068	0.239908164	1997	0.167747811	6.41E-06	0.625544714	0.30265178	2.359990919	2.6250939	0.442930015
20059	KS	Franklin County	642	61854	-48099	2360.223	1377.746	0.03325218	1997	0.145695043	0.001033495	0.526999189	0.119595804	0.761001642	2.6809146	0.39017372
20061	KS	Geary County	643	-64971	537	2233.398	1426.382	0.061425111	1997	0.064742637	0.000193353	0.49410783	0.274366244	1.1983074	2.6104923	0.192891686
20063	KS	Gove County	644	-386460	210	1911.909	1426.055	0.079512136	1997	0.085045899	0	0.684397021	0.215887135	2.438716207	2.4669099	0.328368376
20065	KS	Graham County	645	-332842	45938	1965.527	1471.783	0.061400457	1997	0.117505011	0	0.667812604	0.267582187	1.992346514	2.5247079	0.249763335
20067	KS	Grant County	646	-466276	-145982	1832.093	1279.863	0.357651109	1997	0.316362444	0.008241338	0.46535687	0.543225416	3.91962813	2.6212914	0.49707352
20069	KS	Gray County	647	-389020	-130579	1909.349	1295.266	0.419096636	1997	0.327564393	0.005188082	0.464182245	0.501597079	3.321297302	2.5198407	0.547735199
20071	KS	Greeley County	648	-503552	-41654	1794.817	1384.191	0.142104943	1997	0.065473177	0	0.882160433	0.159674545	4.345977821	2.3511618	0.497852476
20073	KS	Greenwood County	649	-20370	-124526	2277.999	1301.319	0.033232168	1997	0.050551331	0.000289043	0.386458712	0.313775296	0.872479859	2.6620542	0.115742198
20075	KS	Hamilton County	650	-505595	-95034	1792.774	1330.811	0.129460908	1997	0.05850511	0	0.765883706	0.404696939	4.136691849	2.5939134	0.309699267
20077	KS	Harper County	651	-183405	-198467	2114.964	1227.378	0.11335422	1997	0.007627149	0.006338432	0.923414486	0.08532838	3.070709905	3.0027582	0.895724097
20079	KS	Harvey County	652	-124648	-105211	2173.721	1320.634	0.135756103	1997	0.058966927	0.002948156	0.582062719	0.309165921	1.43441678	2.7312597	0.760942227
20081	KS	Haskell County	653	-427951	-148139	1870.418	1277.706	0.451654061	1997	0.471513953	0.011831142	0.463818793	0.562158805	5.026796809	2.5581699	0.679581203
20083	KS	Hodgeman County	654	-340012	-94015	1958.357	1331.83	0.082464592	1997	0.067112816	0	0.729016067	0.345905924	2.293337038	2.663271	0.315760438
20085	KS	Jackson County	655	17668	46405	2316.037	1472.25	0.030509421	1997	0.148201907	0.000195394	0.373184462	0.135755199	0.588797642	2.5508691	0.256086019
20087	KS	Jefferson County	656	52939	26424	2351.308	1452.269	0.097609442	1997	0.256665896	0.001627395	0.399988009	0.155589274	0.604445158	2.573532	0.328639362
20089	KS	Jewell County	657	-188962	89476	2109.407	1515.321	0.076450365	1997	0.062208576	0	0.589403974	0.329297864	1.960275867	2.3452299	0.401975378
20091	KS	Johnson County	658	101621	-12280	2399.99	1413.565	0.123495319	1997	0.173889649	0.002336772	0.498347349	0.215785304	0.591793659	2.5822017	0.21264083
20093	KS	Kearny County	659	-464498	-97440	1833.871	1328.405	0.280574364	1997	0.208929709	0	0.607749807	0.390968111	4.494190754	2.5481313	0.430701434
20095	KS	Kingman County	660	-187851	-157645	2110.518	1268.2	0.101913253	1997	0.025729034	8.04E-06	0.859725146	0.112187929	2.059778736	2.7370395	0.670597964
20097	KS	Kiowa County	661	-288774	-154728	2009.595	1271.117	0.236639128	1997	0.185501846	0.014114959	0.642517138	0.270511818	2.369587311	2.5977159	0.307937609
20099	KS	Labette County	662	62067	-200465	2360.436	1225.38	0.011306574	1997	0.018063915	0.003425227	0.623191779	0.186099454	0.903152369	2.6996229	0.357666536
20101	KS	Lane County	663	-387483	-48179	1910.886	1377.666	0.06879408	1997	0.075909529	0	0.784227421	0.308072272	2.946444471	2.5502607	0.381008178
20103	KS	Leavenworth County	664	82678	22560	2381.047	1448.405	0.057627343	1997	0.226855225	0.002936566	0.403314124	0.115244125	0.42942476	2.6158158	0.301173493
20105	KS	Lincoln County	665	-190057	7375	2108.312	1433.22	0.066827344	1997	0.009948599	5.92E-05	0.620437265	0.220747803	1.709190283	2.6737659	0.366762971
20107	KS	Linn County	666	100812	-86791	2399.181	1339.054	0.027596686	1997	0.097989795	0.002659056	0.563709537	0.050100065	0.726232283	2.5091937	0.251758742
20109	KS	Logan County	667	-443832	3361	1854.537	1429.206	0.091838043	1997	0.121628118	0	0.75796877	0.240046899	2.659421834	2.4440949	0.272472798
20111	KS	Lyon County	668	-13326	-60264	2285.043	1365.581	0.056299982	1997	0.121891271	0.000184045	0.457096719	0.144037019	1.004316899	2.5954344	0.308408805
20113	KS	McPherson County	669	-143235	-66153	2155.134	1359.692	0.092010892	1997	0.044993784	6.54E-05	0.701079106	0.251894425	1.418667752	2.6488215	0.688277019
20115	KS	Marion County	670	-95430	-70547	2202.939	1355.298	0.096881235	1997	0.026649576	9.65E-05	0.520690119	0.216600519	1.350509563	2.6182494	0.476535694
20117	KS	Marshall County	671	-44527	87211	2253.842	1513.056	0.050733445	1997	0.083117389	1.53E-05	0.577476093	0.32597004	1.44710294	2.3961834	0.450370897
20119	KS	Meade County	672	-385308	-186441	1913.061	1239.404	0.299180419	1997	0.339243388	0.004851671	0.521467864	0.526928061	2.693517476	2.7558999	0.355852508
20121	KS	Miami County	673	100702	-47758	2399.071	1378.087	0.062584289	1997	0.12204147	0.001264329	0.449165543	0.102736233	0.50085911	2.6444106	0.314391543
20123	KS	Mitchell County	674	-189179	45949	2109.19	1471.794	0.036600837	1997	0.022976696	0.000107368	0.67528692	0.263590807	2.760130576	2.5729236	0.657484785
20125	KS	Montgomery County	675	22672	-200531	2321.041	1225.314	0.023879641	1997	0.062909614	0.001085793	0.595780248	0.137098953	0.818779541	2.818413	0.308929443
20127	KS	Morris County	676	-56259	-34320	2242.11	1391.525	0.034875901	1997	0.04327462	0.000128103	0.461120897	0.256459434	1.355678328	2.4927669	0.277618729
20129	KS	Morton County	677	-512084	-184519	1786.285	1241.326	0.189444307	1997	0.108142808	0.004852291	0.617820266	0.257504757	4.389960573	2.6092755	0.355363571
20131	KS	Nemaha County	678	-1139	87027	2297.23	1512.872	0.068808242	1997	0.149657447	0.000151232	0.395527368	0.430274666	1.051465466	2.4547419	0.451738115
20133	KS	Neosho County	679	60937	-159768	2359.306	1266.077	0.05666268	1997	0.060634785	0.009426226	0.599080699	0.245141218	1.023129262	2.6833482	0.358671537
20135	KS	Ness County	680	-339744	-50538	1958.625	1375.307	0.1321589	1997	0.016223981	9.68E-05	0.845827815	0.214263655	2.063206913	2.6640315	0.33019284
20137	KS	Norton County	681	-332481	94264	1965.888	1520.109	0.049006016	1997	0.174867927	0	0.61582435	0.325984385	2.097768155	2.4337521	0.289416336
20139	KS	Osage County	682	23568	-38450	2321.937	1387.395	0.043053787	1997	0.093911436	0.00044612	0.460964524	0.150770817	0.88070631	2.5707942	0.334954307
20141	KS	Osborne County	683	-237301	42523	2061.068	1468.368	0.03811804	1997	0.036222639	0	0.644289382	0.244807021	1.889944034	2.5747488	0.332032754
20143	KS	Ottawa County	684	-141914	16085	2156.455	1441.93	0.027188201	1997	0.013035314	0.000121376	0.755361151	0.180199621	1.925767158	2.8130895	0.474350609
20145	KS	Pawnee County	685	-282056	-85868	2016.313	1339.977	0.12430116	1997	0.10168645	1.26E-05	0.593887984	0.255042854	2.896645633	2.7120951	0.495822845
20147	KS	Phillips County	686	-285129	92415	2013.24	1518.26	0.148111962	1997	0.110745445	8.00E-05	0.55643544	0.261992576	1.711582468	2.5387011	0.306398053
20149	KS	Pottawatomie County	687	-29339	42098	2269.03	1467.943	0.056598949	1997	0.154641811	0.000433887	0.364774612	0.264122955	0.862268008	2.486835	0.2339408
20151	KS	Pratt County	688	-240561	-146388	2057.808	1279.457	0.2406977	1997	0.195380623	0.020341702	0.647712544	0.276499106	3.360737224	2.7587898	0.675071241
20153	KS	Rawlins County	689	-432236	99309	1866.133	1525.154	0.05064312	1997	0.153805032	0	0.663637327	0.222447866	2.270020609	2.336256	0.316639875
20155	KS	Reno County	690	-182353	-114094	2116.016	1311.751	0.093109622	1997	0.033655763	0.000256742	0.677624008	0.216185147	1.555079641	2.6638794	0.546224365
20157	KS	Republic County	691	-140412	93288	2157.957	1519.133	0.172817966	1997	0.226602285	0.000358405	0.48062449	0.350287065	1.806585885	2.4758838	0.551753473
20159	KS	Rice County	692	-191415	-70181	2106.954	1355.664	0.103093626	1997	0.053158231	0	0.610552932	0.302391458	2.439366356	2.6740701	0.577219826
20161	KS	Riley County	693	-63149	33078	2235.22	1458.923	0.107140375	1997	0.07363946	0.002861247	0.503706879	0.324570311	0.936991892	2.5460019	0.214819954
20163	KS	Rooks County	694	-285031	44155	2013.338	1470	0.016814939	1997	0.027443477	0	0.666694832	0.22423691	1.961384568	2.5075206	0.290020383
20165	KS	Rush County	695	-286940	-47797	2011.429	1378.048	0.017015714	1997	0.013034801	0	0.775245176	0.242207147	1.791854637	2.6381745	0.405191328
20167	KS	Russell County	696	-238212	-5877	2060.157	1419.968	0.081932452	1997	0.009380503	0	0.640805917	0.271684701	1.505710806	2.6013663	0.23868617
20169	KS	Saline County	697	-142581	-22628	2155.788	1403.217	0.061510342	1997	0.011088844	0.000286636	0.753591641	0.129588864	1.681989555	2.7355185	0.603557558
20171	KS	Scott County	698	-425591	-45979	1872.778	1379.866	0.12805945	1997	0.166553146	2.04E-05	0.656289384	0.261265273	3.57066088	2.5242516	0.529575243
20173	KS	Sedgwick County	699	-128134	-144963	2170.235	1280.882	0.083805721	1997	0.031282906	0.004661723	0.712618463	0.171461551	1.374166845	2.7517932	0.705710883
20175	KS	Seward County	700	-428409	-189142	1869.96	1236.703	0.379584422	1997	0.284918562	0.014565434	0.47565699	0.437484451	4.114138898	2.7075321	0.385885593
20177	KS	Shawnee County	701	20927	4793	2319.296	1430.638	0.103556239	1997	0.195448376	0.001357343	0.426793955	0.247752481	0.68620998	2.5814412	0.312492648
20179	KS	Sheridan County	702	-380652	48172	1917.717	1474.017	0.301121422	1997	0.341567992	0	0.529021152	0.356124472	2.245250308	2.2888008	0.384639655
20181	KS	Sherman County	703	-489951	54351	1808.418	1480.196	0.190700141	1997	0.227945027	0	0.626892461	0.353122875	3.035327635	2.2083399	0.450581692
20183	KS	Smith County	704	-237332	90852	2061.037	1516.697	0.096302336	1997	0.07070971	0	0.597698871	0.307582568	1.908060204	2.5998453	0.387290396
20185	KS	Stafford County	705	-237358	-103968	2061.011	1321.877	0.218868132	1997	0.207951839	0.006515196	0.554298536	0.315020879	2.628294638	2.8150668	0.502179356
20187	KS	Stanton County	706	-508144	-143406	1790.225	1282.439	0.299413257	1997	0.278131455	0	0.612857539	0.342955801	4.701865003	2.6439543	0.486295433
20189	KS	Stevens County	707	-469111	-186956	1829.258	1238.889	0.411743142	1997	0.367667373	0.029802407	0.346690826	0.394444363	5.629318816	2.6619021	0.61400358
20191	KS	Sumner County	708	-130334	-194545	2168.035	1231.3	0.021431461	1997	0.010858661	0.002292279	0.824098595	0.120159462	2.525239799	2.841228	0.978906248
20193	KS	Thomas County	709	-433173	51000	1865.196	1476.845	0.221028536	1997	0.276664705	1.63E-05	0.625857407	0.270610995	2.915446293	2.2962537	0.535929622
20195	KS	Trego County	710	-333993	-2401	1964.376	1423.444	0.012464076	1997	0.033150445	0	0.722724269	0.240798459	1.611187461	2.5560405	0.225670571
20197	KS	Wabaunsee County	711	-17671	-5096	2280.698	1420.749	0.017122328	1997	0.11143023	0.000230166	0.332659515	0.248875257	0.930038624	2.4965694	0.195943894
20199	KS	Wallace County	712	-496860	6425	1801.509	1432.27	0.194598452	1997	0.211437119	0	0.716164846	0.357742333	2.995047165	2.4678225	0.249585691
20201	KS	Washington County	713	-92647	87696	2205.722	1513.541	0.049511863	1997	0.103613244	0.00012399	0.508894815	0.335798906	1.777572071	2.6028873	0.456078175
20203	KS	Wichita County	714	-463843	-43932	1834.526	1381.913	0.132680025	1997	0.146845203	2.41E-05	0.70918306	0.42737738	3.351178283	2.348424	0.451371074
20205	KS	Wilson County	715	22531	-159851	2320.9	1265.994	0.047397591	1997	0.033531388	0.000345942	0.659136786	0.266919573	1.345021778	2.7419067	0.382159789
20207	KS	Woodson County	716	22676	-123507	2321.045	1302.338	0.032249511	1997	0.079325622	0.00065184	0.483168164	0.284122907	1.377629296	2.6275275	0.279662733
20209	KS	Wyandotte County	717	106194	13351	2404.563	1439.196	0.311664545	1997	0.181253978	0.027291534	0.540658816	0.075271324	0.358328106	2.6643357	0.126216369
21001	KY	Adair County	718	946088	-154736	3244.457	1271.109	0.146115988	1997	0.161811652	0.001463155	0.026403299	0.395221173	0.142230126	2.572011	0.170915429
21003	KY	Allen County	719	870277	-202705	3168.646	1223.14	0.052800633	1997	0.088552862	0.007535888	0.042793961	0.306891178	0.170508116	2.6895843	0.180583457
21005	KY	Anderson County	720	959462	-52597	3257.831	1373.248	0.073862248	1997	0.047221	0.001270959	0.025516938	-0.033163546	0.138266882	2.3806692	0.156167553
21007	KY	Ballard County	721	619084	-191628	2917.453	1234.217	0.12508428	1997	0.304781682	0.00025621	0.729145878	0.473806917	0.779830696	2.7081405	0.423525343
21009	KY	Barren County	722	890374	-176625	3188.743	1249.22	0.151639057	1997	0.163111288	0.000771046	0.107128671	0.585840362	0.185618965	2.7604629	0.267630777
21011	KY	Bath County	723	1065581	-23219	3363.95	1402.626	0.146566192	1997	0.108657738	0.001623394	0.052157031	0.255136069	0.163172929	2.2935159	0.166992493
21015	KY	Boone County	724	969177	56545	3267.546	1482.39	0.150935687	1997	0.126624173	0.008784833	0.083353763	0.241038789	0.145713265	2.2326759	0.150483732
21017	KY	Bourbon County	725	1023659	-21827	3322.028	1404.018	0.197366162	1997	0.125854195	0.001596786	0.162013667	1.38032239	0.315237394	2.322567	0.311824332
21021	KY	Boyle County	726	975396	-93091	3273.765	1332.754	0.084857446	1997	0.130950468	0.002282151	0.034216194	0.056474987	0.199296623	2.5064559	0.266710583
21023	KY	Bracken County	727	1027638	32662	3326.007	1458.507	0.265207837	1997	0.057137513	0.001387136	0.018422406	0.176508315	0.137877459	2.2874319	0.159561801
21027	KY	Breckinridge County	728	837317	-92200	3135.686	1333.645	0.157475629	1997	0.257778848	0.001487758	0.246981977	0.461888413	0.225519174	2.4787737	0.189112342
21029	KY	Bullitt County	729	898771	-63523	3197.14	1362.322	0.041265324	1997	0.179509632	0.000930385	0.254870841	-0.142253904	0.158406228	2.6655525	0.09521999
21031	KY	Butler County	730	821704	-156991	3120.073	1268.854	0.068561001	1997	0.310957595	0.000847237	0.347779805	0.473427398	0.336397784	2.5452414	0.166510015
21033	KY	Caldwell County	731	718015	-173871	3016.384	1251.974	0.191314574	1997	0.320385327	0.001400875	0.465384549	0.19170434	0.565442313	2.8850328	0.260029163
21035	KY	Calloway County	732	687326	-234875	2985.695	1190.97	0.065952913	1997	0.365583909	0.001294112	0.718912738	0.556260278	0.640615012	2.7952938	0.36732925
21037	KY	Campbell County	733	999181	57720	3297.55	1483.565	0.093241401	1997	0.078249018	0.008819049	0.020524333	-0.234728881	0.101198348	2.3175477	0.123229947
21039	KY	Carlisle County	734	623194	-214196	2921.563	1211.649	0.109334909	1997	0.377952634	0.000171055	0.669507208	0.471425454	1.07140834	2.7837342	0.498589216
21041	KY	Carroll County	735	939282	19157	3237.651	1445.002	0.156560636	1997	0.075381047	0.001988072	0.057902585	0.33064281	0.160244242	2.4421176	0.138129133
21043	KY	Carter County	736	1122670	4158	3421.039	1430.003	0.079092406	1997	0.056903586	0.001145229	0.00271992	-0.243033904	0.070003407	2.2062105	0.052970536
21045	KY	Casey County	737	974071	-127041	3272.44	1298.804	0.11622817	1997	0.146436551	0.008914322	0.037230405	0.245092867	0.136284687	2.4796863	0.154042717
21047	KY	Christian County	738	753867	-198520	3052.236	1227.325	0.417112488	1997	0.390939341	0.000911239	0.644640149	0.50420926	0.721105624	2.8324062	0.367235332
21049	KY	Clark County	739	1032971	-46989	3331.34	1378.856	0.079553435	1997	0.114305088	0.00205846	0.03632577	0.300138926	0.223201786	2.3511618	0.253809135
21053	KY	Clinton County	740	963715	-194724	3262.084	1231.121	0.074661022	1997	0.087991304	0.004634132	0.011899994	0.596432672	0.115065337	2.5084332	0.133821386
21055	KY	Crittenden County	741	695844	-152572	2994.213	1273.273	0.016052686	1997	0.21927237	0.001646429	0.31124374	0.327047708	0.389974852	2.7841905	0.183462984
21057	KY	Cumberland County	742	940665	-190797	3239.034	1235.048	0.074157303	1997	0.079634832	0.000983146	0.039817416	0.275735721	0.119609589	2.637414	0.071779519
21059	KY	Daviess County	743	780420	-102649	3078.789	1323.196	0.2062689	1997	0.41794946	0.001209603	0.540182492	0.517594327	0.759938612	2.6354367	0.627461072
21061	KY	Edmonson County	744	860622	-152701	3158.991	1273.144	0.100265054	1997	0.123871449	0.001366686	0.146276816	0.160874955	0.152745445	2.5555842	0.122612146
21063	KY	Elliott County	745	1121668	-18376	3420.037	1407.469	0.104663581	1997	0.047347811	0.004420316	0	-0.072397057	0.052528728	2.2749597	0.037557171
21065	KY	Estill County	746	1052996	-75526	3351.365	1350.319	0.067206158	1997	0.135991316	0.006710747	0.042139544	-0.099372019	0.102050476	2.3465988	0.061844508
21067	KY	Fayette County	747	1005071	-42611	3303.44	1383.234	0.158861192	1997	0.130943482	0.003087523	0.102278267	5.663015589	0.239099521	2.3653071	0.168722846
21069	KY	Fleming County	748	1066171	2102	3364.54	1427.947	0.088467554	1997	0.137315854	0.00154461	0.05755604	0.389308079	0.198193062	2.2630959	0.230336233
21073	KY	Franklin County	749	966190	-25477	3264.559	1400.368	0.094453702	1997	0.045417758	0.007712449	0.07845751	0.026105213	0.143892531	2.349945	0.154593302
21075	KY	Fulton County	750	606468	-248706	2904.837	1177.139	0.098188293	1997	0.298751293	0.001624041	0.879580396	0.383547386	2.692340081	2.7997047	0.56839441
21077	KY	Gallatin County	751	960706	31749	3259.075	1457.594	0.149105597	1997	0.089440277	0.003039046	0.214541258	0.21673668	0.144962693	2.3639382	0.129034391
21079	KY	Garrard County	752	1003822	-87831	3302.191	1338.014	0.133553869	1997	0.077382111	0.001448617	0.030615554	0.428061772	0.15022143	2.4617385	0.205936947
21081	KY	Grant County	753	982361	22337	3280.73	1448.182	0.082135768	1997	0.035013894	0.002262803	0.016395395	0.012616382	0.113441386	2.4486579	0.150788915
21083	KY	Graves County	754	652771	-226348	2951.14	1199.497	0.089590519	1997	0.381115918	0.001110657	0.643537733	1.296087031	0.553519355	2.8286037	0.385418488
21085	KY	Grayson County	755	848377	-125878	3146.746	1299.967	0.127195032	1997	0.264972959	0.001602457	0.148077051	0.287894549	0.189782872	2.4965694	0.183393514
21087	KY	Green County	756	920092	-139945	3218.461	1285.9	0.134241342	1997	0.110623201	0.000570606	0.048724819	0.519087278	0.160304797	2.5615161	0.217904073
21089	KY	Greenup County	757	1130066	30650	3428.435	1456.495	0.055863708	1997	0.111067089	0.012634267	0.056986265	-0.127436168	0.090563871	2.1984534	0.067127279
21091	KY	Hancock County	758	806033	-87919	3104.402	1337.926	0.162822197	1997	0.247003776	0.001067148	0.493966508	0.350028184	0.233743308	2.5310961	0.194039227
21093	KY	Hardin County	759	878785	-96181	3177.154	1329.664	0.23528319	1997	0.281219039	0.002569766	0.348972094	0.191243842	0.265600202	2.5113231	0.240182501
21097	KY	Harrison County	760	1010431	2774	3308.8	1428.619	0.16119228	1997	0.070512125	0.003893219	0.061350759	0.279747086	0.185562068	2.3072049	0.232200093
21099	KY	Hart County	761	890555	-139285	3188.924	1286.56	0.221083968	1997	0.1436608	0.002101392	0.028653358	0.257557496	0.143487561	2.5805286	0.170813083
21101	KY	Henderson County	762	737342	-99614	3035.711	1326.231	0.130153766	1997	0.446794371	0.000651551	0.572589263	0.438939449	1.275927142	2.632851	0.516394343
21103	KY	Henry County	763	942523	-4946	3240.892	1420.899	0.139996003	1997	0.141106202	0.002479443	0.05968426	0.289209613	0.202370735	2.3491845	0.242065277
21105	KY	Hickman County	764	624266	-233629	2922.635	1192.216	0.144834999	1997	0.38742564	0.000915195	0.802243293	0.833032596	1.794534413	2.7791712	0.57824401
21107	KY	Hopkins County	765	745071	-153140	3043.44	1272.705	0.169647659	1997	0.305615955	0.000263029	0.54351079	0.480657961	0.797981306	2.8456389	0.241346489
21109	KY	Jackson County	766	1053397	-106026	3351.766	1319.819	0.098157633	1997	0.112300283	0.00248452	0	-0.117825854	0.077653247	2.1236202	0.058853012
21111	KY	Jefferson County	767	899288	-39207	3197.657	1386.638	0.100512905	1997	0.110357379	0.018778954	0.090833885	0.067634844	0.127778776	2.5692732	0.04775516
21113	KY	Jessamine County	768	996863	-62717	3295.232	1363.128	0.206943632	1997	0.080280866	0.003198752	0.035732397	2.115165334	0.163184631	2.4387714	0.22984402
21117	KY	Kenton County	769	986263	54590	3284.632	1480.435	0.065082949	1997	0.039756553	0.00726416	0.011583391	-0.320297438	0.09437738	2.2843899	0.097147245
21121	KY	Knox County	770	1074417	-162423	3372.786	1263.422	0.048420615	1997	0.173524522	0.004779717	0.000623441	-0.229274037	0.131190447	2.3631777	0.038793337
21123	KY	Larue County	771	903865	-110338	3202.234	1315.507	0.093688992	1997	0.226610602	0.002383992	0.357636282	0.234348313	0.291454207	2.4968736	0.316829705
21125	KY	Laurel County	772	1048006	-141257	3346.375	1284.588	0.06593788	1997	0.083636995	0.005162242	0.013621378	0.075040054	0.088378727	2.3522265	0.08095884
21135	KY	Lewis County	773	1091139	23574	3389.508	1449.419	0.083502001	1997	0.10713109	0.000729583	0.075123559	0.443309485	0.114682861	2.2027122	0.067419172
21137	KY	Lincoln County	774	995642	-109513	3294.011	1316.332	0.12695152	1997	0.199917831	0.003553821	0.074917831	0.288166667	0.164786806	2.4005943	0.225862919
21139	KY	Livingston County	775	674754	-170292	2973.123	1255.553	0.023491165	1997	0.133396256	0.000891406	0.318520266	0.134135424	0.543736101	2.6844129	0.176574962
21141	KY	Logan County	776	808213	-197030	3106.582	1228.815	0.370528532	1997	0.344860005	0.000225104	0.646758165	0.43853766	0.591394608	2.667834	0.425089408
21143	KY	Lyon County	777	700254	-189419	2998.623	1236.426	0.185869885	1997	0.313335296	0.003974095	0.311156903	0.21231675	0.373723816	2.8756026	0.103212225
21145	KY	McCracken County	778	644472	-190311	2942.841	1235.534	0.069883995	1997	0.32403707	0.004241285	0.627919034	0.267946613	0.501104159	2.701296	0.271220733
21149	KY	McLean County	779	767135	-126474	3065.504	1299.371	0.228802017	1997	0.428266431	0.000165645	0.588298088	0.924050853	1.133874536	2.6302653	0.663376786
21151	KY	Madison County	780	1025322	-76102	3323.691	1349.743	0.12469468	1997	0.078182571	0.001966467	0.010525771	0.278716484	0.147168581	2.4276681	0.170366703
21155	KY	Marion County	781	941211	-105252	3239.58	1320.593	0.15187151	1997	0.186795841	0.001756082	0.174542728	0.328059694	0.212408111	2.4774048	0.228033123
21157	KY	Marshall County	782	679745	-206237	2978.114	1219.608	0.025140096	1997	0.20777852	0.001396672	0.486170377	0.355475468	0.340168414	2.7650259	0.177779395
21161	KY	Mason County	783	1051831	25347	3350.2	1451.192	0.146942868	1997	0.186982977	0.000683667	0.040541465	0.422014387	0.242699277	2.2396725	0.279435873
21163	KY	Meade County	784	853635	-68744	3152.004	1357.101	0.090494726	1997	0.227658673	0.000766392	0.375108404	0.221562565	0.278420098	2.5046307	0.242695304
21165	KY	Menifee County	785	1081050	-43919	3379.419	1381.926	0.127592819	1997	0.043402475	0.006391261	0.274359421	0.009902388	0.069333494	2.3531391	0.043494597
21167	KY	Mercer County	786	972181	-72586	3270.55	1353.259	0.110046488	1997	0.103589876	0.001730372	0.03990186	0.21916572	0.186620397	2.503566	0.238718104
21169	KY	Metcalfe County	787	916872	-170850	3215.241	1254.995	0.083446229	1997	0.136249274	0.00064512	0.042061803	0.580651571	0.138536612	2.5926966	0.166855398
21171	KY	Monroe County	788	912668	-202354	3211.037	1223.491	0.074641888	1997	0.142847112	0.000655369	0.014956465	0.545677059	0.196558705	2.6439543	0.202139144
21173	KY	Montgomery County	789	1052432	-37426	3350.801	1388.419	0.102221271	1997	0.071522801	0.001438062	0.029985382	0.251723298	0.164090473	2.2042332	0.220615165
21175	KY	Morgan County	790	1110861	-41824	3409.23	1384.021	0.062070095	1997	0.077628562	0.001146413	0	-0.015574026	0.07124106	2.3866011	0.049696191
21177	KY	Muhlenberg County	791	781094	-160079	3079.463	1265.766	0.112432338	1997	0.287211148	0.006412904	0.396513119	0.871479388	0.380856578	2.72259	0.14974783
21179	KY	Nelson County	792	920785	-79428	3219.154	1346.417	0.071649066	1997	0.181138764	0.000413559	0.257366517	0.326512074	0.236097598	2.5888941	0.249263824
21181	KY	Nicholas County	793	1039223	-5404	3337.592	1420.441	0.13793585	1997	0.043619943	0.001303478	0.0109399	0.193328678	0.169858616	2.2941243	0.171509481
21183	KY	Ohio County	794	803992	-128543	3102.361	1297.302	0.103049209	1997	0.29840131	0.000748655	0.415659362	0.831449167	0.305382234	2.6351325	0.167833847
21185	KY	Oldham County	795	914752	-13712	3213.121	1412.133	0.182618932	1997	0.232180549	0.001583049	0.255885696	0.003241733	0.318660993	2.381886	0.196395682
21187	KY	Owen County	796	966613	5945	3264.982	1431.79	0.130261807	1997	0.023902721	0.001465178	0.009240246	0.265084381	0.165165229	2.3945103	0.137777677
21191	KY	Pendleton County	797	1004404	30372	3302.773	1456.217	0.104710118	1997	0.045227423	0.001322654	0.064497759	0.01473155	0.138783793	2.3259132	0.152003964
21197	KY	Powell County	798	1063124	-58653	3361.493	1367.192	0.084287876	1997	0.043008429	0.00706001	0.191700886	-0.140751387	0.088362234	2.3268258	0.039958037
21199	KY	Pulaski County	799	1007818	-147230	3306.187	1278.615	0.092975514	1997	0.125732647	0.003451251	0.075496117	0.200376861	0.147749102	2.4939837	0.155852151
21201	KY	Robertson County	800	1033447	14303	3331.816	1440.148	0.127612518	1997	0.03472299	0.001326993	0.001879907	0.048983007	0.14245656	2.3111595	0.140164347
21203	KY	Rockcastle County	801	1026991	-115572	3325.36	1310.273	0.198939871	1997	0.079675335	0.002981613	0.028251707	0.077237222	0.102122405	2.3513139	0.089363393
21205	KY	Rowan County	802	1092539	-13724	3390.908	1412.121	0.051338706	1997	0.081232129	0.006715189	0.147192618	0.209418161	0.077294783	2.2962537	0.04210077
21207	KY	Russell County	803	967073	-164941	3265.442	1260.904	0.047926781	1997	0.192363207	0.002689936	0.115207978	0.272841928	0.138826776	2.5031097	0.168228648
21209	KY	Scott County	804	990787	-16554	3289.156	1409.291	0.17261996	1997	0.107619194	0.006515407	0.045531197	0.848366975	0.220380308	2.3542038	0.214968363
21211	KY	Shelby County	805	939030	-31396	3237.399	1394.449	0.150028229	1997	0.192974092	0.00332476	0.24916881	0.260640445	0.248607325	2.3207418	0.323671447
21213	KY	Simpson County	806	835739	-207338	3134.108	1218.507	0.279724663	1997	0.370414572	0.000349596	0.72554338	0.58860001	0.631282153	2.6838045	0.554826218
21215	KY	Spencer County	807	929864	-52919	3228.233	1372.926	0.123287241	1997	0.171118793	0.004179761	0.216719045	0.072138697	0.235513548	2.543112	0.259453162
21217	KY	Taylor County	808	938484	-126333	3236.853	1299.512	0.173750913	1997	0.210050068	0.000938771	0.179983311	0.435605768	0.172697509	2.5184718	0.21687376
21219	KY	Todd County	809	781983	-202327	3080.352	1223.518	0.448354596	1997	0.413664027	0.000780899	0.680994457	0.939530725	0.800294813	2.7113346	0.492002706
21221	KY	Trigg County	810	720842	-211318	3019.211	1214.527	0.237090909	1997	0.326669623	0.001389505	0.450465632	0.346274649	0.639324556	2.8346877	0.183440904
21223	KY	Trimble County	811	921599	10929	3219.968	1436.774	0.223542518	1997	0.075133061	0.01770021	0.260180716	0.133910137	0.127518526	2.263248	0.162467985
21225	KY	Union County	812	706309	-117700	3004.678	1308.145	0.187510328	1997	0.493398447	9.12E-05	0.518881525	0.32768844	2.166102992	2.6386308	0.762052033
21227	KY	Warren County	813	846874	-178217	3145.243	1247.628	0.24055502	1997	0.23343836	0.003687543	0.372879166	0.463955113	0.268506188	2.638935	0.287043829
21229	KY	Washington County	814	946847	-82137	3245.216	1343.708	0.107829729	1997	0.094131977	0.000555603	0.053188307	0.348679802	0.197557341	2.4875955	0.242958987
21231	KY	Wayne County	815	989814	-183242	3288.183	1242.603	0.112485976	1997	0.205800832	0.008942124	0.201247278	0.78040894	0.161230429	2.3762583	0.09866221
21233	KY	Webster County	816	730545	-131091	3028.914	1294.754	0.150911746	1997	0.422871817	0.000191565	0.520414609	0.72482968	0.975021959	2.7458613	0.450040151
21235	KY	Whitley County	817	1050678	-180325	3349.047	1245.52	0.146629675	1997	0.06730374	0.00431566	0	-0.217000617	0.119035679	2.2265919	0.034331433
21237	KY	Wolfe County	818	1093295	-64835	3391.664	1361.01	0.031047619	1997	0.088380952	0.002857143	0.000952381	-0.043754286	0.059041835	2.3691096	0.036699572
21239	KY	Woodford County	819	980435	-45713	3278.804	1380.132	0.200599742	1997	0.111928589	0.00571847	0.098085707	5.959987099	0.217433168	2.3350392	0.23364585
22001	LA	Acadia Parish	820	347050	-959214	2645.419	466.631	0.382374498	1997	0.007169328	0.000299367	0.461139041	0.294040941	1.630728829	4.3532541	0.460470225
22003	LA	Allen Parish	821	305418	-920624	2603.787	505.221	0.405407004	1997	0.023663038	0.004762187	0.342492901	0.177534903	0.639600439	4.1930928	0.0690596
22005	LA	Ascension Parish	822	492608	-962021	2790.977	463.824	0.563802261	1997	0	0.011848019	0.051069045	0.742603386	0.466943638	4.2546933	0.113285827
22007	LA	Assumption Parish	823	479852	-996334	2778.221	429.511	0.633107164	1997	0	0	0.086160447	1.11370169	2.028744939	4.3780464	0.169930305
22009	LA	Avoyelles Parish	824	382927	-870689	2681.296	555.156	0.73689863	1997	0.110736498	0.092056894	0.572281947	0.441704282	1.00094663	4.1357511	0.338428409
22015	LA	Bossier Parish	825	224631	-698361	2523	727.484	0.107146491	1997	0.024319099	0.061832242	0.412169725	0.06529028	0.475555269	3.7002888	0.053288406
22017	LA	Caddo Parish	826	198834	-709836	2497.203	716.009	0.448443148	1997	0.113656541	0.309610628	0.358440611	0.338922094	0.748881	3.7574784	0.104609811
22019	LA	Calcasieu Parish	827	255741	-969132	2554.11	456.713	0.247172613	1997	0	0.003884087	0.217280378	0.097755353	0.516115719	4.31964	0.074992415
22021	LA	Caldwell Parish	828	367114	-758528	2665.483	667.317	0.450752175	1997	0.071493002	0.382896383	0.365961533	0.157014772	0.89766227	3.7898757	0.098994244
22025	LA	Catahoula Parish	829	394705	-804599	2693.074	621.246	0.60393043	1997	0.034486269	0.316286992	0.527479761	0.316900896	1.949710248	3.9650949	0.310668409
22029	LA	Concordia Parish	830	415430	-827817	2713.799	598.028	0.644570707	1997	0.142799261	0.205525403	0.567329074	0.272547631	3.080057464	4.0356693	0.448167197
22031	LA	De Soto Parish	831	213990	-767785	2512.359	658.06	0.15609289	1997	0	0.004405075	0.02633469	-0.160685021	0.260168172	3.7589994	0.036448741
22035	LA	East Carroll Parish	832	446628	-683776	2744.997	742.069	0.394475648	1997	0.177068335	0.25445982	0.467146265	0.524254077	2.801034467	3.7352718	0.63782249
22037	LA	East Feliciana Parish	833	475763	-891688	2774.132	534.157	0.041306133	1997	0.07244363	0.015031895	0.440219794	0.199632203	0.246543133	4.0338441	0.054408157
22039	LA	Evangeline Parish	834	345727	-910676	2644.096	515.169	0.43941115	1997	0.017732223	0.027080629	0.401476634	0.309922713	1.1171672	4.2349203	0.254947819
22041	LA	Franklin Parish	835	408661	-752087	2707.03	673.758	0.679227858	1997	0.199979813	0.461816806	0.260590462	0.464581882	1.247630981	3.8911743	0.486713065
22045	LA	Iberia Parish	836	414828	-1000617	2713.197	425.228	0.437185384	1997	0.000597007	0.001958363	0.029741795	0.50974478	1.170135747	4.3299828	0.181426885
22047	LA	Iberville Parish	837	449972	-958263	2748.341	467.582	0.787715497	1997	0.077940114	0.003777568	0.235005463	0.841903042	2.005831445	4.2627546	0.129153044
22053	LA	Jefferson Davis Parish	838	308247	-963160	2606.616	462.685	0.351210853	1997	0	0.000348675	0.369658932	0.241973564	1.538851763	4.2908931	0.373302885
22055	LA	Lafayette Parish	839	381025	-967298	2679.394	458.547	0.291177215	1997	0.033722485	0.012542018	0.354935483	0.161292033	0.525878619	4.3468659	0.320859249
22057	LA	Lafourche Parish	840	542790	-1029695	2841.159	396.15	0.582978723	1997	9.15E-05	0.007320979	0	0.870518188	0.627530364	4.5146322	0.05670002
22065	LA	Madison Parish	841	448001	-724543	2746.37	701.302	0.386565579	1997	0.307775005	0.177182726	0.478813889	0.397340964	3.337040932	3.8067588	0.558039328
22067	LA	Morehouse Parish	842	393108	-676520	2691.477	749.325	0.552663131	1997	0.089139844	0.338676818	0.372190162	0.462578243	2.245015866	3.7089585	0.40016633
22069	LA	Natchitoches Parish	843	275827	-802934	2574.196	622.911	0.404336619	1997	0.261699675	0.110462029	0.379907517	0.912403447	0.858688882	3.9593151	0.092738137
22073	LA	Ouachita Parish	844	361685	-715847	2660.054	709.998	0.566559593	1997	0.100621584	0.458470652	0.291122607	0.331998665	0.802054405	3.8254671	0.118345667
22077	LA	Pointe Coupee Parish	845	423198	-909530	2721.567	516.315	0.857858834	1997	0.187009428	0.043259707	0.584620426	0.524201928	1.698911943	4.2087591	0.35496032
22079	LA	Rapides Parish	846	331486	-859173	2629.855	566.672	0.596961306	1997	0.126715184	0.171029471	0.425942129	0.614226482	0.630300789	4.0041846	0.111292183
22081	LA	Red River Parish	847	251485	-762627	2549.854	663.218	0.317463655	1997	0.072810285	0.127608234	0.627988706	0.228115663	0.832008797	3.7755783	0.129024997
22083	LA	Richland Parish	848	398725	-720935	2697.094	704.91	0.698143024	1997	0.189865945	0.54961477	0.179477852	0.378751401	1.553581189	3.7901799	0.464709852
22091	LA	Saint Helena Parish	849	508034	-892501	2806.403	533.344	0.069302001	1997	0.061236682	0.007866175	0	1.027711507	0.180710751	3.9842595	0.038345081
22093	LA	Saint James Parish	850	504960	-981019	2803.329	444.826	0.713874086	1997	0	0.005205106	0.054312802	0.70665448	1.866743783	4.3553835	0.197364817
22097	LA	Saint Landry Parish	851	384800	-923489	2683.169	502.356	0.741096201	1997	0.12510121	0.011950901	0.604173639	0.285374343	1.006754884	4.3164459	0.308596444
22099	LA	Saint Martin Parish	852	425507	-973705	2723.876	452.14	0.367145055	1997	0.019901466	0.002648336	0.134987245	0.427418911	0.907890317	4.3010838	0.097948074
22101	LA	Saint Mary Parish	853	443182	-1018340	2741.551	407.505	0.44440357	1997	0	0.001026157	0.039032702	0.564165618	2.51934052	4.3730271	0.116710649
22105	LA	Tangipahoa Parish	854	538299	-911503	2836.668	514.342	0.158631922	1997	0.11166716	0.034438851	0.055226532	0.586012437	0.202549108	4.0904253	0.063970119
22107	LA	Tensas Parish	855	440976	-765054	2739.345	660.791	0.653227521	1997	0.217092254	0.448307571	0.291715391	0.48518076	3.770633744	3.9781755	0.457129561
22113	LA	Vermilion Parish	856	357560	-1008310	2655.929	417.535	0.381506866	1997	0	0.000537809	0.136609801	0.505513733	0.879620665	4.3829136	0.19128542
22117	LA	Washington Parish	857	572034	-885087	2870.403	540.758	0.156436987	1997	0.159521313	0.01573006	0.09542903	0.240991713	0.220981747	4.0680666	0.074634301
22121	LA	West Baton Rouge Parish	858	452240	-935457	2750.609	490.388	0.595798696	1997	0	0.006072975	0.414405894	1.106083927	1.114136764	4.2419169	0.155256894
22123	LA	West Carroll Parish	859	425452	-678660	2723.821	747.185	0.428979956	1997	0.061545115	0.382792434	0.348246675	0.347416306	1.107971992	3.7060686	0.490937721
23001	ME	Androscoggin County	860	2032593	863074	4330.962	2288.919	0.136366066	1997	0.177099482	0.102154274	0	2.961570535	0.255006202	1.5083757	0.058904813
23011	ME	Kennebec County	861	2058570	898882	4356.939	2324.727	0.08282358	1997	0.132842527	0.028284523	0	0.697357495	0.328024007	1.4546844	0.060834967
23027	ME	Waldo County	862	2102720	922956	4401.089	2348.801	0.060675717	1997	0.114542222	0.010105391	0	0.395865608	0.269792422	1.4499693	0.0477657
24001	MD	Allegany County	863	1469088	208835	3767.457	1634.68	0.096820123	1997	0.076696725	0.035880399	0.005980066	-0.097455782	0.195650559	2.0130435	0.039230538
24003	MD	Anne Arundel County	864	1657618	177287	3955.987	1603.132	0.148505022	1997	0.298236393	0.048761972	0.421572063	0.285551078	0.205720876	2.5479792	0.063957685
24005	MD	Baltimore County	865	1644138	227000	3942.507	1652.845	0.249600976	1997	0.452164116	0.062787532	0.269552155	0.760526242	0.296367405	2.5412868	0.110120909
24009	MD	Calvert County	866	1672270	129334	3970.639	1555.179	0.282495538	1997	0.263682332	0.042534206	0.502082094	0.012183472	0.175065415	2.5790076	0.097385594
24011	MD	Caroline County	867	1726731	177704	4025.1	1603.549	0.229141007	1997	0.233915005	0.074280358	0.777082629	1.157756693	0.821781735	2.5529985	0.446484884
24013	MD	Carroll County	868	1610319	230601	3908.688	1656.446	0.121502928	1997	0.41596502	0.042845115	0.2927303	0.374185133	0.46755989	2.2732866	0.362232246
24015	MD	Cecil County	869	1700207	251667	3998.576	1677.512	0.251810121	1997	0.432167583	0.014818194	0.403602388	0.904766751	0.55160302	2.3726079	0.220109842
24017	MD	Charles County	870	1637245	116665	3935.614	1542.51	0.111320351	1997	0.240188316	0.021699123	0.512518725	-0.148492474	0.251582824	2.6136864	0.079803905
24019	MD	Dorchester County	871	1721097	131565	4019.466	1557.41	0.218010787	1997	0.197265044	0.086847581	0.799804646	1.098573244	1.483766285	2.7041859	0.256130957
24021	MD	Frederick County	872	1580968	214305	3879.337	1640.15	0.152939071	1997	0.35794679	0.006615799	0.268346349	0.377624404	0.475728018	2.442726	0.314920751
24023	MD	Garrett County	873	1422544	189675	3720.913	1615.52	0.088993807	1997	0.219768504	0.003579044	0.001396081	0.389827309	0.258925285	1.3685958	0.09260088
24025	MD	Harford County	874	1669040	243379	3967.409	1669.224	0.351695537	1997	0.523744862	0.017359072	0.248054903	0.182476145	0.426753538	2.4892686	0.192095545
24027	MD	Howard County	875	1625108	198447	3923.477	1624.292	0.527581389	1997	0.386266458	0.015833369	0.293552348	0.126318107	0.417605148	2.4404445	0.146910799
24029	MD	Kent County	876	1700384	215792	3998.753	1641.637	0.391986272	1997	0.487906179	0.014099439	0.551703409	0.522222247	1.308894007	2.4910938	0.526604361
24031	MD	Montgomery County	877	1604916	181219	3903.285	1607.064	0.16421927	1997	0.308372004	0.020977687	0.453245185	0.112544728	0.492434993	2.3176998	0.146878567
24033	MD	Prince George's County	878	1641984	154520	3940.353	1580.365	0.168266376	1997	0.240005937	0.095289927	0.367257075	0.10415908	0.192995188	2.4804468	0.065031773
24035	MD	Queen Anne's County	879	1706784	196016	4005.153	1621.861	0.306571699	1997	0.38451664	0.017575389	0.741100442	0.519358234	1.491705876	2.5590825	0.585426481
24037	MD	Saint Mary's County	880	1674949	101490	3973.318	1527.335	0.225918985	1997	0.230820239	0.01620297	0.617529191	-0.052222382	0.236008574	2.5651665	0.152355138
24039	MD	Somerset County	881	1752403	98079	4050.772	1523.924	0.203938004	1997	0.320285729	0.022088671	0.763271654	2.692923718	0.858073417	2.7251757	0.185489334
24041	MD	Talbot County	882	1707151	162413	4005.52	1588.258	0.239630404	1997	0.386434658	0.013369004	0.773588723	0.409121573	1.739951886	2.660229	0.540180879
24043	MD	Washington County	883	1543141	221536	3841.51	1647.381	0.206143197	1997	0.411583387	0.02617348	0.228490699	0.695271874	0.445633314	2.316483	0.24806719
24045	MD	Wicomico County	884	1756766	127590	4055.135	1553.435	0.195888683	1997	0.330226345	0.034285714	0.689855288	1.707144242	0.739222979	2.7035775	0.279438533
24047	MD	Worcester County	885	1782460	115901	4080.829	1541.746	0.277856875	1997	0.463469464	0.002547771	0.644848258	1.248172099	1.415589696	2.6629668	0.26339093
25011	MA	Franklin County	886	1893712	642239	4192.081	2068.084	0.139951427	1997	0.204224131	0.089730246	0.000346951	0.894925984	0.183764226	1.6645824	0.049814827
25015	MA	Hampshire County	887	1894763	614629	4193.132	2040.474	0.233830207	1997	0.227747794	0.150775293	0.005825409	0.718168423	0.180034702	1.7153838	0.067041328
25023	MA	Plymouth County	888	2053265	612953	4351.634	2038.798	0.626502327	1997	0.087633611	0.044954738	0	2.380142007	0.094128351	1.7934111	0.043838354
26001	MI	Alcona County	889	979890	698184	3278.259	2124.029	0.050606673	1997	0.086602629	0.002072801	0.040950455	0.234387765	0.406502394	1.3792428	0.044501376
26005	MI	Allegan County	890	825207	444505	3123.576	1870.35	0.274271699	1997	0.476104702	0.065961862	0.249930195	1.056096709	0.58272477	1.6367481	0.338929087
26007	MI	Alpena County	891	972013	736347	3270.382	2162.192	0.15100848	1997	0.192377713	0.005964643	0.061802328	0.251204826	0.408241898	1.3235742	0.109679083
26009	MI	Antrim County	892	854095	717217	3152.464	2143.062	0.314630777	1997	0.159097999	0.219662195	0.034515798	0.262935366	0.372320303	1.3479102	0.06706877
26011	MI	Arenac County	893	965224	626773	3263.593	2052.618	0.124765494	1997	0.287558943	0.032974462	0.246235233	0.457928462	0.943080749	1.4826708	0.252498225
26015	MI	Barry County	894	872270	450387	3170.639	1876.232	0.142610069	1997	0.408265686	0.001869477	0.305734394	0.515352935	0.562460639	1.7097561	0.270208534
26017	MI	Bay County	895	962824	586257	3261.193	2012.102	0.161087973	1997	0.300674554	0.016716918	0.280942586	0.484071488	0.892672635	1.6516539	0.542838422
26019	MI	Benzie County	896	790036	669505	3088.405	2095.35	0.485744581	1997	0.2183082	0.394910462	0.001885014	0.058005812	0.277132036	1.4524029	0.038364411
26021	MI	Berrien County	897	790024	369720	3088.393	1795.565	0.330320982	1997	0.345470894	0.212015656	0.362200024	0.532755345	0.462699195	1.732419	0.357959542
26023	MI	Branch County	898	901484	378025	3199.853	1803.87	0.214957293	1997	0.538992128	0.008977723	0.377787607	0.341241679	0.831092124	1.7175132	0.506465079
26025	MI	Calhoun County	899	901509	414916	3199.878	1840.761	0.306272123	1997	0.482858944	0.003363963	0.400832808	0.246994012	0.681583079	1.6189524	0.362245271
26027	MI	Cass County	900	824888	369118	3123.257	1794.963	0.230590297	1997	0.52601788	0.027153812	0.34457893	0.54806323	0.780480868	1.7666415	0.398860827
26029	MI	Charlevoix County	901	851154	750749	3149.523	2176.594	0.056287608	1997	0.190418158	0.070226217	0.051108234	0.12397974	0.290458176	1.3086684	0.044826058
26031	MI	Cheboygan County	902	897972	772754	3196.341	2198.599	0.050079745	1997	0.097767145	0.004625199	0.010951622	0.11489899	0.352564103	1.3494312	0.037135304
26033	MI	Chippewa County	903	879036	866420	3177.405	2292.265	0.008160037	1997	0	0.001200414	0.004149406	0.094126578	0.578838924	1.1917035	0.047227028
26035	MI	Clare County	904	890801	608433	3189.17	2034.278	0.034735707	1997	0.209960446	0.002301331	0.06303488	0.280513604	0.351847166	1.3215969	0.075948944
26037	MI	Clinton County	905	924738	495853	3223.107	1921.698	0.117161398	1997	0.378126555	0.005037016	0.48018706	0.592426924	0.734195242	1.6242759	0.535853439
26041	MI	Delta County	906	704063	803563	3002.432	2229.408	0.064183459	1997	0.120564489	0.00753104	0.050240858	0.232018115	0.487118896	1.286766	0.038959774
26045	MI	Eaton County	907	910413	455085	3208.782	1880.93	0.110720044	1997	0.402434199	0.005332562	0.479227812	0.325045934	0.728559935	1.5518763	0.45919338
26047	MI	Emmet County	908	866674	777018	3165.043	2202.863	0.057319326	1997	0.179923805	0.014950358	0.012583699	0.073807242	0.337200249	1.2697308	0.055711346
26049	MI	Genesee County	909	995898	513863	3294.267	1939.708	0.08454889	1997	0.333553834	0.011615522	0.470092274	0.29955926	0.484044458	1.58184	0.214328241
26051	MI	Gladwin County	910	927230	613330	3225.599	2039.175	0.053779195	1997	0.246344336	0.003504841	0.125082594	0.185391326	0.353200816	1.5170454	0.105586253
26055	MI	Grand Traverse County	911	825502	676957	3123.871	2102.802	0.256164856	1997	0.254181756	0.324280048	0.066821866	-0.059110383	0.346109083	1.4835834	0.110513838
26057	MI	Gratiot County	912	919664	534252	3218.033	1960.097	0.127305873	1997	0.363553106	0.020491341	0.39720908	0.669573448	1.202001336	1.5476175	0.632652573
26059	MI	Hillsdale County	913	939991	379551	3238.36	1805.396	0.15667736	1997	0.436885304	0.002031426	0.453136709	0.359075633	0.784084754	1.5906618	0.442156078
26063	MI	Huron County	914	1038205	610890	3336.574	2036.735	0.205677546	1997	0.352502621	0.000276749	0.18795723	0.777499634	1.421275125	1.4253291	0.658551178
26065	MI	Ingham County	915	948043	459931	3246.412	1885.776	0.137854506	1997	0.378370199	0.005225532	0.471044367	0.305522542	0.76492497	1.6171272	0.413684032
26067	MI	Ionia County	916	886576	491315	3184.945	1917.16	0.175422453	1997	0.422413697	0.012464447	0.411466176	0.878116614	0.795999361	1.6058718	0.483905964
26069	MI	Iosco County	917	981488	661465	3279.857	2087.31	0.059760751	1997	0.246003919	0.003764051	0.08796535	0.424869547	0.363510271	1.4583348	0.053798865
26073	MI	Isabella County	918	895610	570196	3193.979	1996.041	0.150402912	1997	0.354614665	0.013367111	0.293225454	0.330771282	0.740687047	1.5371226	0.413766888
26075	MI	Jackson County	919	948878	420982	3247.247	1846.827	0.200745384	1997	0.490009116	0.010519268	0.307898325	0.173522798	0.5551709	1.6414632	0.2680193
26077	MI	Kalamazoo County	920	858694	409690	3157.063	1835.535	0.3264625	1997	0.497432337	0.02648653	0.367625201	0.874370782	0.680980145	1.7556903	0.303477697
26081	MI	Kent County	921	847120	496247	3145.489	1922.092	0.293257844	1997	0.409484282	0.152662802	0.161317002	0.762715735	0.507022119	1.6084575	0.238713059
26087	MI	Lapeer County	922	1033893	526831	3332.262	1952.676	0.185609203	1997	0.38152125	0.03214898	0.300362654	0.339690783	0.530452385	1.5305823	0.299415944
26089	MI	Leelanau County	923	802265	704447	3100.634	2130.292	0.58208502	1997	0.164102564	0.614777328	0.009278003	0.038166667	0.315789474	1.47537	0.121073683
26091	MI	Lenawee County	924	983095	385872	3281.464	1811.717	0.118846309	1997	0.358744737	0.017577012	0.581924162	0.263002427	1.07023864	1.7427618	0.590480569
26093	MI	Livingston County	925	985416	465542	3283.785	1891.387	0.234249434	1997	0.40474182	0.032041321	0.307892673	0.209961027	0.496476778	1.6954587	0.179985718
26099	MI	Macomb County	926	1063361	486746	3361.73	1912.591	0.083474695	1997	0.239388573	0.086923292	0.5552428	0.56994097	0.430925069	1.8294588	0.173955921
26101	MI	Manistee County	927	790559	635362	3088.928	2061.207	0.404911965	1997	0.094887955	0.235694278	0.034913966	0.0852491	0.274370411	1.4779557	0.056321433
26105	MI	Mason County	928	779249	596441	3077.618	2022.286	0.306384699	1997	0.28547114	0.228368402	0.127396124	0.348125155	0.467556626	1.4761305	0.144060784
26107	MI	Mecosta County	929	857362	565552	3155.731	1991.397	0.09634334	1997	0.274904246	0.030068419	0.028726225	0.425008402	0.443269049	1.457118	0.16731144
26109	MI	Menominee County	930	658582	761330	2956.951	2187.175	0.029415277	1997	0.268498985	0.002248935	0.005871114	0.433279863	0.587933819	1.2917853	0.075001982
26111	MI	Midland County	931	932092	575451	3230.461	2001.296	0.120458143	1997	0.384145408	0.003471809	0.33128542	0.535932425	0.622750493	1.6656471	0.175074727
26113	MI	Missaukee County	932	866527	644661	3164.896	2070.506	0.089385075	1997	0.279444653	0.000769327	0.013561627	1.019131495	0.67954189	1.2870702	0.153025655
26115	MI	Monroe County	933	1025762	395406	3324.131	1821.251	0.136206766	1997	0.320517923	0.016706552	0.628480742	0.309654802	0.774164736	1.7070183	0.554783428
26117	MI	Montcalm County	934	875425	530873	3173.794	1956.718	0.231667788	1997	0.36281513	0.037673204	0.180768369	0.646396306	0.750811991	1.5200874	0.359133302
26121	MI	Muskegon County	935	795628	519551	3093.997	1945.396	0.207549947	1997	0.409316509	0.151545741	0.112639327	0.697729548	0.505275909	1.5232815	0.144170316
26123	MI	Newaygo County	936	820351	551563	3118.72	1977.408	0.214877259	1997	0.41184246	0.102225519	0.050094416	0.672881216	0.452732946	1.4761305	0.134880045
26127	MI	Oceana County	937	782080	557102	3080.449	1982.947	0.539815748	1997	0.204361595	0.445314524	0.038059594	0.378541337	0.482427205	1.4364324	0.200145066
26129	MI	Ogemaw County	938	943046	653923	3241.415	2079.768	0.056442584	1997	0.297619627	0.001776761	0.04573334	0.505029613	0.647237669	1.4117922	0.112185032
26133	MI	Osceola County	939	852830	604105	3151.199	2029.95	0.042623012	1997	0.162779488	0.005858578	0.019170158	0.328475472	0.453996818	1.3197717	0.146990918
26137	MI	Otsego County	940	896140	724812	3194.509	2150.657	0.090482521	1997	0.077500587	0.034618493	0.023461328	0.195547301	0.414153846	1.2815946	0.03808876
26139	MI	Ottawa County	941	811955	484270	3110.324	1910.115	0.343292586	1997	0.443348151	0.07866328	0.132267027	1.761304625	0.408032389	1.6078491	0.34299252
26141	MI	Presque Isle County	942	944644	766977	3243.013	2192.822	0.124249202	1997	0.163353522	0.003091151	0.057249127	0.231744197	0.547949544	1.3288977	0.090478574
26145	MI	Saginaw County	943	963342	544615	3261.711	1970.46	0.102015828	1997	0.332527052	0.012593758	0.499851639	0.532581564	0.936495988	1.6869411	0.510566757
26147	MI	Saint Clair County	944	1079509	516936	3377.878	1942.781	0.040881093	1997	0.167604665	0.010529031	0.624550543	0.276201393	0.551003532	1.6545438	0.276052492
26149	MI	Saint Joseph County	945	863175	373326	3161.544	1799.171	0.581287333	1997	0.563540446	0.059599174	0.291380562	0.569034426	0.966963563	1.6907436	0.540468161
26151	MI	Sanilac County	946	1060765	568070	3359.134	1993.915	0.091730493	1997	0.326704229	0.004786219	0.403946944	0.556460937	1.074482576	1.5718014	0.553291752
26155	MI	Shiawassee County	947	961332	501674	3259.701	1927.519	0.038312683	1997	0.287617987	0.001559237	0.61039677	0.381046415	0.804230411	1.5754518	0.518886756
26157	MI	Tuscola County	948	1012360	565776	3310.729	1991.621	0.209347022	1997	0.314208668	0.010041279	0.280860702	0.426735846	1.048227247	1.6492203	0.521799625
26159	MI	Van Buren County	949	818680	405839	3117.049	1831.684	0.480394182	1997	0.31826319	0.243816163	0.244642396	0.889028517	0.449288308	1.7051931	0.291485171
26161	MI	Washtenaw County	950	996555	427768	3294.924	1853.613	0.204681714	1997	0.384851762	0.018602219	0.418968963	0.165271751	0.617042059	1.7007822	0.302298165
26165	MI	Wexford County	951	828276	640261	3126.645	2066.106	0.185398655	1997	0.155968911	0.003405816	0.003318488	0.03199575	0.37387358	1.2613653	0.062350046
27001	MN	Aitkin County	952	198721	847972	2497.09	2273.817	0.075563757	1997	0.035936572	0.000719357	0.01369124	0.104780388	0.445594988	1.3115583	0.049988205
27003	MN	Anoka County	953	216102	700261	2514.471	2126.106	0.045138993	1997	0.341006762	0.034500376	0.174425244	0.785773003	0.345427177	1.7121897	0.116322987
27005	MN	Becker County	954	24818	881634	2323.187	2307.479	0.029043846	1997	0.103451449	0.000276024	0.610879174	0.473107262	1.183924584	1.4530113	0.284570033
27007	MN	Beltrami County	955	79938	997626	2378.307	2423.471	0.068127533	1997	0.047248399	0.000574364	0.200873034	0.215551291	0.582380013	1.2975651	0.0430766
27009	MN	Benton County	956	156046	745879	2454.415	2171.724	0.066887495	1997	0.532241521	0.002124213	0.15152254	0.724107774	0.64466232	1.6265574	0.453283721
27011	MN	Big Stone County	957	-32187	713931	2266.182	2139.776	0.017900397	1997	0.306245439	4.03E-05	0.666478619	0.409110189	2.404890602	1.7200989	0.662801721
27013	MN	Blue Earth County	958	154667	560942	2453.036	1986.787	0.033915443	1997	0.480866294	0.012247012	0.498529029	0.625566015	1.609561433	1.8172908	0.740820367
27015	MN	Brown County	959	101600	582934	2399.969	2008.779	0.056841101	1997	0.454133883	0.049837704	0.459288775	0.59647213	1.319014543	1.8259605	0.779244088
27017	MN	Carlton County	960	255699	848130	2554.068	2273.975	0.001306291	1997	0.059547	0.002154234	0.002085482	0.028718078	0.321199853	1.2925458	0.077918752
27019	MN	Carver County	961	173701	648715	2472.07	2074.56	0.111662018	1997	0.47765518	0.004287689	0.309880723	0.665919246	0.68407463	1.8028413	0.505170839
27021	MN	Cass County	962	128026	884236	2426.395	2310.081	0.014051269	1997	0.154903292	0.000812331	0.001233921	0.12701638	0.491546498	1.3842621	0.042171207
27023	MN	Chippewa County	963	34161	669099	2332.53	2094.944	0.044409064	1997	0.408258894	0.001566006	0.465115874	0.633717919	2.176196758	1.7966052	0.757734149
27025	MN	Chisago County	964	241979	726485	2540.348	2152.33	0.086158269	1997	0.42280942	0.0113431	0.261610077	0.323900055	0.431061956	1.6834428	0.257832692
27027	MN	Clay County	965	-37554	876907	2260.815	2302.752	0.137083531	1997	0.081491057	0.000880657	0.659220134	0.417103891	2.86751461	1.6490682	0.734802151
27029	MN	Clearwater County	966	47079	953240	2345.448	2379.085	0.152530118	1997	0.056472664	0.001335833	0.10619263	0.201683722	0.642708612	1.3100373	0.124371474
27033	MN	Cottonwood County	967	65514	556634	2363.883	1982.479	0.025626853	1997	0.481210115	0.001617381	0.509880157	0.614906527	1.90982756	1.752192	0.772083185
27035	MN	Crow Wing County	968	148632	832804	2447.001	2258.649	0.041594529	1997	0.239503982	0.004111842	0.031098511	0.144913651	0.35838491	1.4651793	0.062392628
27037	MN	Dakota County	969	232344	633787	2530.713	2059.632	0.148598434	1997	0.50331623	0.048938698	0.360874966	0.676578558	0.986309397	1.8217017	0.499100944
27039	MN	Dodge County	970	251049	562358	2549.418	1988.203	0.123433234	1997	0.468451156	0.058800013	0.416129457	0.577802189	1.533855491	1.6399422	0.78806306
27041	MN	Douglas County	971	42470	770382	2340.839	2196.227	0.051698952	1997	0.294202873	0.000691625	0.449532259	0.414231591	0.886465259	1.5899013	0.365539021
27043	MN	Faribault County	972	165059	521311	2463.428	1947.156	0.066412549	1997	0.524010234	0.0280184	0.441293674	0.577714208	1.948556811	1.8186597	0.844060481
27045	MN	Fillmore County	973	314449	526111	2612.818	1951.956	0.244040958	1997	0.526407021	0.004392028	0.276913513	0.591926836	0.892091072	1.6603236	0.493262124
27047	MN	Freeborn County	974	213270	522535	2511.639	1948.38	0.057087226	1997	0.502929679	0.025900714	0.443732359	0.602759583	1.404349577	1.7021511	0.722686165
27049	MN	Goodhue County	975	260670	605735	2559.039	2031.58	0.185905424	1997	0.485187396	0.038889413	0.299414617	0.748773814	0.920503181	1.6986528	0.574568631
27051	MN	Grant County	976	-961	770273	2297.408	2196.118	0.055404296	1997	0.189110902	0.001800286	0.719920059	0.543630563	2.851113649	1.7149275	0.675381103
27053	MN	Hennepin County	977	198784	669880	2497.153	2095.725	0.098036861	1997	0.391767225	0.028376458	0.321066218	0.677469332	0.401412184	1.7893044	0.128052388
27055	MN	Houston County	978	362525	528053	2660.894	1953.898	0.205307217	1997	0.480682431	0.001844407	0.21724391	0.525951829	0.79514893	1.6522623	0.42135308
27057	MN	Hubbard County	979	82648	901362	2381.017	2327.207	0.232853734	1997	0.223881919	0.003378458	0.066783613	0.444651936	0.61752927	1.3874562	0.088278179
27059	MN	Isanti County	980	211459	732150	2509.828	2157.995	0.044851219	1997	0.480534831	0.002233886	0.327687169	0.162414946	0.555571621	1.5295176	0.319899426
27063	MN	Jackson County	981	67966	519757	2366.335	1945.602	0.056873604	1997	0.487892673	0.000184406	0.500933829	0.642532659	1.661227711	1.7693793	0.740788551
27065	MN	Kanabec County	982	210383	774698	2508.752	2200.543	0.015851534	1997	0.315677285	0.001209589	0.083182487	0.168591745	0.400193628	1.4893632	0.173173944
27067	MN	Kandiyohi County	983	78330	683920	2376.699	2109.765	0.068657541	1997	0.465010453	0.014134299	0.380767233	0.729402227	1.388368181	1.7543214	0.546870631
27069	MN	Kittson County	984	-58161	1086549	2240.208	2512.394	0.065718961	1997	0.01387836	0.003117337	0.676926214	0.329066019	3.627018366	1.3600782	0.54438297
27073	MN	Lac qui Parle County	985	-13708	665965	2284.661	2091.81	0.054775997	1997	0.395275274	3.00E-05	0.575560233	0.510425589	2.030513531	1.9683261	0.670647685
27077	MN	Lake of the Woods County	986	81287	1086378	2379.656	2512.223	0.153367289	1997	0	0	0.380843237	0.135579749	1.563682219	1.2767274	0.062484618
27079	MN	Le Sueur County	987	180692	599074	2479.061	2024.919	0.057415588	1997	0.472015075	0.019616323	0.458954002	0.587023365	1.008128309	1.732419	0.535568031
27081	MN	Lincoln County	988	-21221	601334	2277.148	2027.179	0.035936592	1997	0.434747005	2.77E-05	0.488461007	0.539964718	1.362608283	1.708083	0.512382223
27083	MN	Lyon County	989	12955	601376	2311.324	2027.221	0.063169728	1997	0.476299393	4.78E-05	0.498292791	0.577670502	1.807884196	1.8177471	0.729394195
27085	MN	McLeod County	990	136697	648223	2435.066	2074.068	0.076817656	1997	0.427144916	0.025084473	0.447191702	0.554137709	0.958277858	1.7646642	0.657643326
27087	MN	Mahnomen County	991	14604	925077	2312.973	2350.922	0.019348786	1997	0.054867164	0	0.667748114	0.303199803	1.960408179	1.473849	0.407348395
27089	MN	Marshall County	992	-27505	1039855	2270.864	2465.7	0.074176208	1997	0.017789687	0.000571661	0.644207877	0.317235047	2.885318264	1.397799	0.533815993
27091	MN	Martin County	993	116479	520309	2414.848	1946.154	0.029488305	1997	0.502466341	0.008476925	0.478213558	0.673821734	1.782501887	1.8600309	0.837663041
27093	MN	Meeker County	994	115916	681151	2414.285	2106.996	0.060147608	1997	0.465927772	0.013300969	0.450589061	0.546629579	1.167551357	1.7416971	0.56584402
27095	MN	Mille Lacs County	995	184174	772981	2482.543	2198.826	0.04787717	1997	0.42517583	0.001124768	0.113479598	0.242660912	0.441295547	1.472328	0.170080367
27097	MN	Morrison County	996	134486	780258	2432.855	2206.103	0.061853541	1997	0.477215607	0.000816451	0.038943729	1.025174906	0.502535926	1.7140149	0.277268749
27099	MN	Mower County	997	261155	523790	2559.524	1949.635	0.065785343	1997	0.482643422	0.032058167	0.454374948	0.583238095	1.512345679	1.5854904	0.799835508
27101	MN	Murray County	998	18925	558047	2317.294	1983.892	0.018771606	1997	0.462865775	4.18E-05	0.499208894	0.589923566	1.837628781	1.7459559	0.733500862
27103	MN	Nicollet County	999	139593	595633	2437.962	2021.478	0.033789716	1997	0.475237971	0.022832182	0.473647151	0.739353834	1.39023506	1.7915859	0.765462971
27105	MN	Nobles County	1000	19820	519533	2318.189	1945.378	0.042085	1997	0.488459791	0.000189114	0.49422919	0.672841787	1.595488464	1.753713	0.768383353
27107	MN	Norman County	1001	-34668	925256	2263.701	2351.101	0.079227444	1997	0.049323904	0.000240728	0.705077553	0.354584169	3.122008883	1.5847299	0.737902814
27109	MN	Olmsted County	1002	287892	561711	2586.261	1987.556	0.239481177	1997	0.504162053	0.060512892	0.287156952	0.49983851	0.813351077	1.650285	0.485457022
27111	MN	Otter Tail County	1003	22503	823141	2320.872	2248.986	0.039659218	1997	0.293206989	0.000607327	0.338886668	0.458733409	1.029509024	1.6863327	0.371724901
27113	MN	Pennington County	1004	-2749	1007382	2295.62	2433.227	0.052436567	1997	0.019439607	0.000601885	0.554993512	0.208659034	2.268988629	1.3926276	0.591270925
27115	MN	Pine County	1005	252712	795523	2551.081	2221.368	0.017042573	1997	0.249552644	0.000928203	0.057452896	0.245535375	0.445826205	1.4073813	0.113768052
27117	MN	Pipestone County	1006	-20718	558205	2277.651	1984.05	0.06387545	1997	0.481439874	0.000402732	0.454361431	0.73990534	1.352233886	1.7200989	0.636565454
27119	MN	Polk County	1007	-30384	974964	2267.985	2400.809	0.148539726	1997	0.047907794	0.000164732	0.603463227	0.362973935	3.20893517	1.4606163	0.71229719
27121	MN	Pope County	1008	43441	731766	2341.81	2157.611	0.087161222	1997	0.408399288	0.01387473	0.449892344	0.496947827	1.452335461	1.7426097	0.514698634
27125	MN	Red Lake County	1009	-7315	985805	2291.054	2411.65	0.096913104	1997	0.068140674	0.000865236	0.574197327	0.338138322	2.278245311	1.4075334	0.543136257
27127	MN	Redwood County	1010	59487	600496	2357.856	2026.341	0.02931599	1997	0.462173202	0.019377484	0.502044632	0.643443355	1.816735216	1.8353907	0.801616893
27129	MN	Renville County	1011	83596	636607	2381.965	2062.452	0.041374557	1997	0.407330148	0.060698604	0.438737831	0.668843729	2.211242419	1.8125757	0.873809839
27131	MN	Rice County	1012	215182	598089	2513.551	2023.934	0.136390793	1997	0.50179776	0.005958136	0.384068912	0.579393813	0.794687638	1.7462601	0.557566759
27133	MN	Rock County	1013	-20365	519501	2278.004	1945.346	0.080973825	1997	0.495739617	7.76E-05	0.469209696	0.731161252	1.617656577	1.8895383	0.791011245
27135	MN	Roseau County	1014	13878	1086184	2312.247	2512.029	0.115011424	1997	0.022476985	0	0.469189442	0.208763212	2.128191565	1.2777921	0.391281924
27139	MN	Scott County	1015	195297	630237	2493.666	2056.082	0.074599773	1997	0.449195171	0.009972881	0.354835535	0.633489852	0.507866691	1.7757675	0.390953117
27141	MN	Sherburne County	1016	174300	717959	2472.669	2143.804	0.170204117	1997	0.439693969	0.048299991	0.219607445	0.530298288	0.59844312	1.6753815	0.239711097
27143	MN	Sibley County	1017	140353	621227	2438.722	2047.072	0.03452337	1997	0.438726183	0.047623189	0.459247422	0.734304327	1.25250994	1.7908254	0.725230553
27145	MN	Stearns County	1018	108461	728772	2406.83	2154.617	0.07382008	1997	0.498119664	0.005464468	0.169410354	0.980970824	0.661439402	1.7611659	0.474759092
27147	MN	Steele County	1019	222001	561401	2520.37	1987.246	0.083762146	1997	0.499277663	0.03071021	0.416235439	0.655386334	1.31130372	1.7321148	0.75554461
27149	MN	Stevens County	1020	-16	731639	2298.353	2157.484	0.140735517	1997	0.371080439	0.001231351	0.60462544	0.770461852	2.772167977	1.6216902	0.758876339
27151	MN	Swift County	1021	24966	697975	2323.335	2123.82	0.042147248	1997	0.449040012	0.00213967	0.484602303	0.495683554	2.127211726	1.7696835	0.712276121
27153	MN	Todd County	1022	85498	786110	2383.867	2211.955	0.032046765	1997	0.413236465	0.000872021	0.101265951	0.52090778	0.515196552	1.6449615	0.314742932
27155	MN	Traverse County	1023	-36767	752380	2261.602	2178.225	0.101969721	1997	0.229746614	7.65E-05	0.714014343	0.445324271	3.639664513	1.8124236	0.83989401
27157	MN	Wabasha County	1024	300361	593274	2598.73	2019.119	0.207169823	1997	0.491412075	0.040798198	0.205120396	0.809625477	0.803623329	1.7269434	0.45146152
27159	MN	Wadena County	1025	79248	843397	2377.617	2269.242	0.03051862	1997	0.366407204	0.042634184	0.021724007	0.396217616	0.566972791	1.457118	0.220423859
27161	MN	Waseca County	1026	193128	560553	2491.497	1986.398	0.069375526	1997	0.506049092	0.034905152	0.437765239	0.742401521	1.409026742	1.7702919	0.762677043
27163	MN	Washington County	1027	245467	674747	2543.836	2100.592	0.085489333	1997	0.408519709	0.031441784	0.270461226	0.733896271	0.419804138	1.7783532	0.210967511
27165	MN	Watonwan County	1028	110924	553887	2409.293	1979.732	0.00796359	1997	0.494744459	0.005099267	0.494984223	0.595058321	1.850487652	1.8189639	0.834254635
27167	MN	Wilkin County	1029	-36212	817434	2262.157	2243.279	0.084328697	1997	0.08817861	2.06E-05	0.747071267	0.365882689	4.444813837	1.7710524	0.911708824
27169	MN	Winona County	1030	337750	561931	2636.119	1987.776	0.254038497	1997	0.50263413	0.01310141	0.128250516	0.771044982	0.733288006	1.7036721	0.408913456
27171	MN	Wright County	1031	160058	687708	2458.427	2113.553	0.062329501	1997	0.435069525	0.007786356	0.365610815	0.523418597	0.581858492	1.709604	0.400349877
27173	MN	Yellow Medicine County	1032	10442	634980	2308.811	2060.825	0.052546733	1997	0.45474017	3.82E-05	0.526668593	0.517447232	1.918115371	1.8442125	0.721859895
28001	MS	Adams County	1033	442344	-822805	2740.713	603.04	0.904828146	1997	0.145539906	0.136613922	0.678142932	0.042090071	0.983805668	3.9024297	0.055003708
28003	MS	Alcorn County	1034	675567	-429389	2973.936	996.456	0.089545829	1997	0.255180559	0.057836155	0.428098493	0.151135488	0.316866828	3.2476392	0.109034951
28007	MS	Attala County	1035	598608	-635305	2896.977	790.54	0.347548157	1997	0.054571196	0.420803123	0.088463684	0.399745306	0.350811974	3.4433919	0.048961114
28009	MS	Benton County	1036	620880	-440749	2919.249	985.096	0.108180343	1997	0.247542079	0.080541326	0.555346973	0.050271299	0.78063138	2.9819205	0.120436082
28011	MS	Bolivar County	1037	473226	-564283	2771.595	861.562	0.254037924	1997	0.03337509	0.165265519	0.678685573	0.281758928	4.066927532	3.4619481	0.725215547
28013	MS	Calhoun County	1038	614639	-539205	2913.008	886.64	0.46101655	1997	0.109736182	0.364328165	0.265299594	0.693811191	0.73539353	3.3274917	0.156438051
28015	MS	Carroll County	1039	564423	-597063	2862.792	828.782	0.516078072	1997	0.122942466	0.342174999	0.253809305	0.270059879	0.502818634	3.3875712	0.096213815
28017	MS	Chickasaw County	1040	650478	-538345	2948.847	887.5	0.2040679	1997	0.109490319	0.126450754	0.546590547	0.460993748	0.661383409	3.2292351	0.14190404
28021	MS	Claiborne County	1041	481600	-766048	2779.969	659.797	0.290440917	1997	0.25319224	0.167548501	0.254779542	0.461240917	0.597798583	3.7329903	0.043603664
28025	MS	Clay County	1042	667969	-566598	2966.338	859.247	0.20972269	1997	0.114657011	0.07868811	0.478752667	1.255728921	0.559081066	3.4786791	0.134374698
28027	MS	Coahoma County	1043	495994	-514675	2794.363	911.17	0.440966011	1997	0.035793937	0.343297109	0.617181405	0.282268381	5.905021174	3.3413328	0.676833707
28031	MS	Covington County	1044	612738	-795739	2911.107	630.106	0.150950924	1997	0.108126081	0.030921665	0.159595691	4.624693665	0.187909232	3.7970244	0.05701077
28033	MS	DeSoto County	1045	547459	-439508	2845.828	986.337	0.158745294	1997	0.160045572	0.148231623	0.53907024	0.193792063	1.015314205	3.1794984	0.254978832
28039	MS	George County	1046	705708	-874282	3004.077	551.563	0.338651487	1997	0.207408001	0.191533713	0.225366792	0.281727465	0.129814848	4.0615263	0.039728274
28043	MS	Grenada County	1047	572986	-560839	2871.355	865.006	0.358686394	1997	0.13233856	0.236852898	0.323448689	0.190047951	0.81225337	3.2584383	0.110434825
28049	MS	Hinds County	1048	523848	-730975	2822.217	694.87	0.358521798	1997	0.10878645	0.327360216	0.218400539	0.212968466	0.515549337	3.7297962	0.093276213
28051	MS	Holmes County	1049	550887	-634195	2849.256	791.65	0.47994006	1997	0.171588412	0.372634033	0.375084915	0.303119913	1.535087719	3.4917597	0.202520857
28053	MS	Humphreys County	1050	510314	-636205	2808.683	789.64	0.608357305	1997	0.049388319	0.418948652	0.538552922	0.304511289	3.63240321	3.7304046	0.540951478
28055	MS	Issaquena County	1051	469696	-681333	2768.065	744.512	0.249657465	1997	0.131392303	0.208573444	0.628873665	0.254929747	5.023279352	3.7013535	0.350834481
28057	MS	Itawamba County	1052	701169	-494124	2999.538	931.721	0.083007014	1997	0.184216188	0.058995654	0.435517879	0.671449431	0.300591119	3.2861205	0.066861367
28063	MS	Jefferson County	1053	471149	-793467	2769.518	632.378	0.515806874	1997	0.157081525	0.273090433	0.483091122	1.063205225	0.632057812	3.8574081	0.043068159
28067	MS	Jones County	1054	649174	-794271	2947.543	631.574	0.100833591	1997	0.023340537	0.029391788	0.049397962	5.743658742	0.137169041	3.8554308	0.03639496
28071	MS	Lafayette County	1055	597613	-493577	2895.982	932.268	0.285801889	1997	0.096193941	0.313069785	0.195310903	0.009222572	0.380893803	3.1644405	0.056394018
28077	MS	Lawrence County	1056	560635	-808598	2859.004	617.247	0.289354309	1997	0.177589036	0.007367371	0.084933887	3.267825178	0.199749373	3.8788542	0.036556207
28079	MS	Leake County	1057	606547	-671700	2904.916	754.145	0.064895883	1997	0.011003313	0.098024136	0.113286796	6.495877899	0.189576861	3.5764794	0.045518388
28081	MS	Lee County	1058	671725	-495524	2970.094	930.321	0.170987802	1997	0.133789076	0.095888488	0.608318477	0.254527295	0.792354407	3.3034599	0.244642112
28083	MS	Leflore County	1059	528308	-588122	2826.677	837.723	0.436856503	1997	0.089020601	0.33076746	0.498149738	0.32934208	3.959444065	3.5507745	0.584424467
28085	MS	Lincoln County	1060	527698	-812605	2826.067	613.24	0.193963396	1997	0.182776212	0.004732179	0.083232649	1.927079697	0.187899656	3.7594557	0.039829863
28087	MS	Lowndes County	1061	701016	-584014	2999.385	841.831	0.312895882	1997	0.250817122	0.121813223	0.477898249	0.560333611	0.71842915	3.5465157	0.133243605
28089	MS	Madison County	1062	559659	-688099	2858.028	737.746	0.618215301	1997	0.094178082	0.441328509	0.27731649	0.001077313	0.855370245	3.7357281	0.130975127
28093	MS	Marshall County	1063	592722	-448953	2891.091	976.892	0.074994563	1997	0.208909188	0.015777923	0.49271408	0.098389123	0.61123935	3.0581226	0.111752026
28095	MS	Monroe County	1064	693729	-537985	2992.098	887.86	0.26288761	1997	0.184904919	0.174014832	0.441071186	0.410130852	0.685535894	3.4155576	0.132604611
28097	MS	Montgomery County	1065	592329	-590106	2890.698	835.739	0.51392715	1997	0.153307972	0.419344965	0.128033583	0.180046788	0.447280408	3.1594212	0.087610056
28099	MS	Neshoba County	1066	644615	-669063	2942.984	756.782	0.032027617	1997	0.036486551	0.005465791	0.012322002	6.250930463	0.172681586	3.6840141	0.057301768
28101	MS	Newton County	1067	647465	-707859	2945.834	717.986	0.070355687	1997	0.076274499	0.009827461	0.128650399	3.218397082	0.198104024	3.6301707	0.047950095
28103	MS	Noxubee County	1068	692622	-625221	2990.991	800.624	0.258984299	1997	0.346499828	0.082142162	0.434135098	0.87925656	0.907684156	3.6973989	0.146031449
28105	MS	Oktibbeha County	1069	660845	-592669	2959.214	833.176	0.077784175	1997	0.064351052	0.052367854	0.120322395	0.028597838	0.262620324	3.5538165	0.053436011
28107	MS	Panola County	1070	554796	-495754	2853.165	930.091	0.270591454	1997	0.175356833	0.212212139	0.488075152	0.28132777	1.037165614	3.1860387	0.241316608
28113	MS	Pike County	1071	534757	-851738	2833.126	574.107	0.130565952	1997	0.105818306	0.007009187	0.01333787	1.921036407	0.201674329	3.960684	0.05638031
28115	MS	Pontotoc County	1072	639576	-505042	2937.945	920.803	0.208222297	1997	0.11994515	0.162298518	0.461799177	0.134328737	0.42064995	3.2374485	0.121039041
28117	MS	Prentiss County	1073	683425	-457945	2981.794	967.9	0.099215061	1997	0.125139094	0.037231963	0.683287721	0.180459335	0.422004493	3.0955392	0.124475758
28119	MS	Quitman County	1074	524511	-510200	2822.88	915.645	0.258248705	1997	0.019238962	0.186119776	0.681018016	0.256428241	3.528279473	3.3474168	0.561877656
28121	MS	Rankin County	1075	570617	-728445	2868.986	697.4	0.305380882	1997	0.057902511	0.197087993	0.25055919	2.43872758	0.24225044	3.743181	0.045887987
28123	MS	Scott County	1076	607903	-710151	2906.272	715.694	0.136978417	1997	0.028345324	0.081726619	0.087817746	6.804642686	0.178841007	3.6577008	0.053071023
28125	MS	Sharkey County	1077	485374	-665284	2783.743	760.561	0.339197172	1997	0.096737089	0.238534972	0.659925527	0.319566613	5.990384615	3.6964863	0.554872607
28127	MS	Simpson County	1078	575855	-767037	2874.224	658.808	0.111723409	1997	0.10357062	0.029365139	0.181047281	8.547638207	0.158673311	3.6681957	0.034847966
28129	MS	Smith County	1079	614089	-752949	2912.458	672.896	0.080754813	1997	0.014168626	0.044983798	0.168435098	8.723859839	0.14784373	3.6415782	0.038751227
28133	MS	Sunflower County	1080	501373	-584224	2799.742	841.621	0.311228516	1997	0.078812309	0.211012385	0.615990257	0.367716388	3.933738192	3.5883432	0.645421253
28135	MS	Tallahatchie County	1081	537359	-542964	2835.728	882.881	0.399772274	1997	0.110780634	0.311257733	0.492443036	0.312082397	3.339777328	3.4234668	0.545248195
28137	MS	Tate County	1082	553235	-464082	2851.604	961.763	0.151481658	1997	0.194626012	0.129528347	0.33867556	0.288696205	0.575743612	3.1507515	0.199804532
28139	MS	Tippah County	1083	646731	-444251	2945.1	981.594	0.122294122	1997	0.184962638	0.015253062	0.471881981	0.221388568	0.255119689	2.9866356	0.088540303
28141	MS	Tishomingo County	1084	707903	-442235	3006.272	983.61	0.161223646	1997	0.134353038	0.079543889	0.332678793	0.275437164	0.184783439	2.9341611	0.03380108
28143	MS	Tunica County	1085	513878	-466343	2812.247	959.502	0.259078349	1997	0.028964775	0.224184635	0.658242858	0.286095839	8.17920541	3.206268	0.601253867
28145	MS	Union County	1086	640484	-475521	2938.853	950.324	0.032415544	1997	0.102602728	0.058972857	0.570089547	0.252923443	0.300475268	3.2190444	0.135020448
28147	MS	Walthall County	1087	563503	-852978	2861.872	572.867	0.049905243	1997	0.127831423	0.002752459	0.162620702	1.501073158	0.229474927	4.0104207	0.085661233
28149	MS	Warren County	1088	484761	-723135	2783.13	702.71	0.494368531	1997	0.043442761	0.256502005	0.687543527	0.398982813	1.774600469	3.8046294	0.105347284
28151	MS	Washington County	1089	470187	-621425	2768.556	804.42	0.425989583	1997	0.068557957	0.31613119	0.527918572	0.396397118	4.506489218	3.636711	0.646113574
28155	MS	Webster County	1090	621883	-574780	2920.252	851.065	0.453046044	1997	0.063912358	0.601932328	0.068116587	0.262739756	0.488535598	3.3498504	0.091983947
28159	MS	Winston County	1091	649422	-631237	2947.791	794.608	0.088465504	1997	0.080357143	0.076771654	0.043588302	1.232800431	0.160857666	3.4608834	0.035890422
28161	MS	Yalobusha County	1092	579730	-531532	2878.099	894.313	0.473784208	1997	0.066681282	0.461872922	0.209050385	0.215542524	0.556812402	3.2272578	0.085716874
28163	MS	Yazoo County	1093	524873	-674022	2823.242	751.823	0.563649931	1997	0.144445806	0.368331514	0.454960574	0.257779956	2.368170489	3.750786	0.30219147
29001	MO	Adair County	1094	287759	137710	2586.128	1563.555	0.012558614	1997	0.148141716	0.000173671	0.372687999	0.215485122	0.546903012	2.2407372	0.256197597
29003	MO	Andrew County	1095	101657	109844	2400.026	1535.689	0.086612316	1997	0.352198847	0.002498858	0.52174522	0.252622326	0.775761111	2.3534433	0.488737656
29005	MO	Atchison County	1096	48296	158975	2346.665	1584.82	0.163402078	1997	0.473361588	0	0.500290503	0.52529593	1.997561853	2.283021	0.628920895
29007	MO	Audrain County	1097	356935	32234	2655.304	1458.079	0.158956178	1997	0.235567654	0.000505448	0.611187731	0.317488453	1.285991531	2.4010506	0.623190156
29009	MO	Barry County	1098	193120	-251858	2491.489	1173.987	0.077039818	1997	0.025160749	0.008386916	0.019329845	1.560033459	0.279006797	2.4516999	0.147664403
29011	MO	Barton County	1099	145334	-164960	2443.703	1260.885	0.110217394	1997	0.079123373	0.013144992	0.655629869	0.331262915	1.037958325	2.628288	0.47961191
29013	MO	Bates County	1100	144491	-81187	2442.86	1344.658	0.094159785	1997	0.16078449	0.002967315	0.559059052	0.220856891	0.848638108	2.6120133	0.36730394
29015	MO	Benton County	1101	235930	-74535	2534.299	1351.31	0.005223456	1997	0.094689024	0.001030336	0.315366128	0.155635312	0.45464766	2.559843	0.149855688
29017	MO	Bollinger County	1102	526436	-168914	2824.805	1256.931	0.012550216	1997	0.191933261	0.000762396	0.331261179	0.1754439	0.38405793	2.5758135	0.172696782
29019	MO	Boone County	1103	317791	5485	2616.16	1431.33	0.076484998	1997	0.156427693	0.003183559	0.505752514	0.126221971	0.45827609	2.5618203	0.256019901
29021	MO	Buchanan County	1104	101652	73827	2400.021	1499.672	0.099602353	1997	0.337194293	0.000433167	0.576510236	0.363887527	0.670479034	2.4608259	0.434912581
29023	MO	Butler County	1105	497147	-238354	2795.516	1187.491	0.072752531	1997	0.095497604	0.001529081	0.562706286	0.36525466	1.447422402	2.8206945	0.479342516
29025	MO	Caldwell County	1106	171848	74696	2470.217	1500.541	0.053719419	1997	0.207365304	0.002732675	0.513424886	0.254590761	0.592187647	2.2656816	0.365600201
29027	MO	Callaway County	1107	351700	-10261	2650.069	1415.584	0.110021279	1997	0.15625515	0.001153518	0.488640353	0.192482548	0.522731614	2.3869053	0.256058308
29029	MO	Camden County	1108	282437	-102670	2580.806	1323.175	0.040145562	1997	0.016801518	0.00085169	0.009058883	0.069739977	0.27163363	2.5517817	0.056529824
29031	MO	Cape Girardeau County	1109	555971	-160055	2854.34	1265.79	0.041807028	1997	0.264557994	0.002735128	0.49462785	0.242139002	0.573163098	2.7793233	0.375338485
29033	MO	Carroll County	1110	213206	50225	2511.575	1476.07	0.094742886	1997	0.255175769	0.000518374	0.655460476	0.361419774	1.264408267	2.4512436	0.558546539
29037	MO	Cass County	1111	142351	-37997	2440.72	1387.848	0.086885099	1997	0.148113111	0.001572407	0.49528917	0.20645959	0.530479659	2.5878294	0.349549854
29039	MO	Cedar County	1112	187893	-139360	2486.262	1286.485	0.009808403	1997	0.032129661	0.010589266	0.128994782	0.03209849	0.326535943	2.6060814	0.164804743
29041	MO	Chariton County	1113	259350	61505	2557.719	1487.35	0.134226519	1997	0.268192302	0.004332217	0.622527528	0.33622926	1.10789407	2.359071	0.506225665
29043	MO	Christian County	1114	249241	-221491	2547.61	1204.354	0.130758973	1997	0.01990872	0.00217869	0.009869842	0.100452141	0.251527076	2.318004	0.14682002
29045	MO	Clark County	1115	359701	165030	2658.07	1590.875	0.187681602	1997	0.353816198	0.00044528	0.507905601	0.330673026	1.012153388	2.2451481	0.403009463
29047	MO	Clay County	1116	135212	35642	2433.581	1461.487	0.057848945	1997	0.148170431	0.00367148	0.496143404	0.243745989	0.530192614	2.3151141	0.246361883
29049	MO	Clinton County	1117	135957	67818	2434.326	1493.663	0.07620501	1997	0.284455763	0.000772951	0.414717774	0.207432482	0.664309931	2.333214	0.374942632
29051	MO	Cole County	1118	322599	-48139	2620.968	1377.706	0.055041848	1997	0.120280692	0.001589854	0.223237455	0.230094599	0.26064301	2.4909417	0.217787979
29053	MO	Cooper County	1119	275269	-12299	2573.638	1413.546	0.130308204	1997	0.261285308	0.000917349	0.556041128	0.285146054	0.850766087	2.5131483	0.430645296
29057	MO	Dade County	1120	189207	-171764	2487.576	1254.081	0.113590051	1997	0.042392979	0.000314396	0.39792033	0.390148348	0.577555248	2.63133	0.262788667
29059	MO	Dallas County	1121	261183	-141878	2559.552	1283.967	0.016048986	1997	0.010639817	0.000767638	0.025974722	0.204348817	0.253959043	2.5662312	0.160691861
29061	MO	Daviess County	1122	171010	108546	2469.379	1534.391	0.072972407	1997	0.194790471	0.000281635	0.593001004	0.290735477	0.823253491	2.3111595	0.380467442
29063	MO	DeKalb County	1123	135474	100112	2433.843	1525.957	0.09194391	1997	0.270849601	0.00017047	0.41514435	0.259455265	0.613529015	2.2285692	0.334585396
29065	MO	Dent County	1124	394599	-144692	2692.968	1281.153	0.006402429	1997	0.013035873	0.002310155	0.006897462	-0.093172173	0.237744406	2.4690393	0.063064943
29067	MO	Douglas County	1125	310532	-223402	2608.901	1202.443	0.066750937	1997	0.014292684	0.000543322	0.003282106	0.071920475	0.229350192	2.602431	0.085468054
29069	MO	Dunklin County	1126	528339	-285709	2826.708	1140.136	0.412105127	1997	0.060116541	0.572685305	0.375097284	0.315952585	2.546592584	2.9753802	0.8589342
29071	MO	Franklin County	1127	427588	-53605	2725.957	1372.24	0.036429475	1997	0.193975125	0.002583909	0.325463329	0.109382258	0.318984807	2.5285104	0.185513667
29073	MO	Gasconade County	1128	389916	-52185	2688.285	1373.66	0.151816444	1997	0.155239006	0.003804971	0.192294455	0.032964818	0.314622423	2.337777	0.157454239
29075	MO	Gentry County	1129	134485	135474	2432.854	1561.319	0.171553449	1997	0.264282747	0.000522348	0.45850168	0.440027722	0.900996836	2.2836294	0.335421459
29077	MO	Greene County	1130	234624	-189739	2532.993	1236.106	0.085546893	1997	0.025112189	0.003558316	0.043266398	-0.040726282	0.248271826	2.486835	0.201549246
29079	MO	Grundy County	1131	206314	126451	2504.683	1552.296	0.061967544	1997	0.164226149	0.000549342	0.636930171	0.267037247	0.926933511	2.3298678	0.398962314
29081	MO	Harrison County	1132	169616	152189	2467.985	1578.034	0.031654579	1997	0.295092524	0.000206738	0.425093201	0.354608712	0.943582069	2.2352616	0.318074113
29083	MO	Henry County	1133	191826	-65858	2490.195	1359.987	0.075873068	1997	0.105572838	0.000337661	0.413641491	0.163734455	0.751379217	2.5298793	0.296980698
29085	MO	Hickory County	1134	234284	-113831	2532.653	1312.014	0.015049593	1997	0.019223215	0.000785623	0.042546401	0.044853596	0.390774603	2.5904151	0.154985218
29087	MO	Holt County	1135	66567	121757	2364.936	1547.602	0.129521873	1997	0.443759749	0.000207627	0.526717313	0.356777632	1.70128341	2.3887305	0.630408091
29089	MO	Howard County	1136	283829	21117	2582.198	1446.962	0.138372791	1997	0.311274171	0.004697956	0.493931423	0.298898611	0.720268842	2.4482016	0.362048266
29091	MO	Howell County	1137	365336	-238763	2663.705	1187.082	0.066246558	1997	0.007934407	0.000900233	0.009620137	0.107821613	0.217403151	2.5852437	0.09432291
29095	MO	Jackson County	1138	142252	2194	2440.621	1428.039	0.090604536	1997	0.146970814	0.005822022	0.669315669	0.172064848	0.618253479	2.5771824	0.235254053
29097	MO	Jasper County	1139	146496	-198022	2444.865	1227.823	0.058893725	1997	0.058551523	0.002255019	0.488645936	0.334843991	0.45503837	2.7047943	0.279345164
29099	MO	Jefferson County	1140	475240	-67374	2773.609	1358.471	0.094274215	1997	0.119216193	0.004818003	0.25508975	-0.12125415	0.246970818	2.5151256	0.080169331
29101	MO	Johnson County	1141	189442	-26081	2487.811	1399.764	0.049474818	1997	0.172195848	0.001327915	0.396801605	0.23468775	0.524650309	2.5015887	0.329387336
29103	MO	Knox County	1142	326365	132442	2624.734	1558.287	0.072955331	1997	0.262631192	0.000115993	0.549788814	0.289985788	1.065484765	2.2901697	0.381828987
29105	MO	Laclede County	1143	299197	-143148	2597.566	1282.697	0.028040702	1997	0.024350324	0.001111746	0.059655976	0.141673898	0.281933743	2.5437204	0.13252579
29107	MO	Lafayette County	1144	190290	9524	2488.659	1435.369	0.104074354	1997	0.365047885	0.007698739	0.531738114	0.347656826	0.909546133	2.3963355	0.6082736
29109	MO	Lawrence County	1145	191630	-207841	2489.999	1218.004	0.086667005	1997	0.039335635	0.002893695	0.137501269	0.501211516	0.360583216	2.4492663	0.301101317
29111	MO	Lewis County	1146	362597	130441	2660.966	1556.286	0.132852186	1997	0.349353672	0.000370864	0.551464668	0.366069893	0.980690269	2.3081175	0.42031714
29113	MO	Lincoln County	1147	433539	18859	2731.908	1444.704	0.175798235	1997	0.350110908	0.000556238	0.505314783	0.2171555	0.716492265	2.4231051	0.358910327
29115	MO	Linn County	1148	245969	100564	2544.338	1526.409	0.064716278	1997	0.175028999	0.000198516	0.470685776	0.304007692	0.785577993	2.2649211	0.321936569
29117	MO	Livingston County	1149	208588	89631	2506.957	1515.476	0.092925123	1997	0.120392866	0.001089942	0.752565016	0.307908388	1.063831579	2.3510097	0.476498553
29119	MO	McDonald County	1150	147023	-261884	2445.392	1163.961	0.020836838	1997	0.021404542	0.003238015	0.038603869	0.726787286	0.256734143	2.6352846	0.137619818
29121	MO	Macon County	1151	292328	97848	2590.697	1523.693	0.087146665	1997	0.157216638	0.000419976	0.507899706	0.284848323	0.645872284	2.3482719	0.275731016
29123	MO	Madison County	1152	497336	-153448	2795.705	1272.397	0.01234195	1997	0.010313727	0.000258922	0.026107971	0.022561458	0.29135967	2.4524604	0.072676826
29125	MO	Maries County	1153	355122	-84579	2653.491	1341.266	0.002780472	1997	0.041340662	0.000301757	0.0479362	-0.01721378	0.29673619	2.3110074	0.136733338
29127	MO	Marion County	1154	372653	98667	2671.022	1524.512	0.162889385	1997	0.322266055	0.000620815	0.563048125	0.36140692	0.899110442	2.3613525	0.447082056
29129	MO	Mercer County	1155	205046	160592	2503.415	1586.437	0.066407664	1997	0.168794189	4.83E-05	0.301959412	0.220455889	0.847360242	2.1992139	0.287610239
29131	MO	Miller County	1156	310998	-80667	2609.367	1345.178	0.044219306	1997	0.065814782	0.001075965	0.066252785	0.816340386	0.266744218	2.5183197	0.136205073
29133	MO	Mississippi County	1157	595001	-219339	2893.37	1206.506	0.106513599	1997	0.219964648	0.01634577	0.840031931	0.356834635	3.776739311	2.7680679	0.961425166
29135	MO	Moniteau County	1158	295855	-34960	2594.224	1390.885	0.066751716	1997	0.174922544	0.00170099	0.276131462	0.663068181	0.421795726	2.4684309	0.306375104
29137	MO	Monroe County	1159	341891	62623	2640.26	1488.468	0.091126282	1997	0.196740383	0.000168353	0.580976864	0.286400782	1.026516762	2.3952708	0.412070104
29139	MO	Montgomery County	1160	390452	3343	2688.821	1429.188	0.128468021	1997	0.302978299	0.00051704	0.554912617	0.168153152	0.849286827	2.4186942	0.39389511
29141	MO	Morgan County	1161	270307	-58794	2568.676	1367.051	0.020838056	1997	0.142662859	0.001858652	0.228871058	0.999316681	0.390558421	2.4854661	0.168917884
29143	MO	New Madrid County	1162	564862	-247400	2863.231	1178.445	0.209705508	1997	0.183890291	0.25962679	0.535587582	0.34790308	3.390062237	2.8517229	0.836485548
29145	MO	Newton County	1163	147237	-231136	2445.606	1194.709	0.037182303	1997	0.014083657	0.020250537	0.102688808	1.045824705	0.284059004	2.5379406	0.205556592
29147	MO	Nodaway County	1164	94210	151676	2392.579	1577.521	0.103124422	1997	0.375640599	0.000282862	0.477389536	0.263387515	0.992691996	2.2375431	0.483767451
29149	MO	Oregon County	1165	408797	-246465	2707.166	1179.38	0.046524407	1997	0	0.000890395	0.003144366	0.207787547	0.277446513	2.6232687	0.064551898
29151	MO	Osage County	1166	359265	-51368	2657.634	1374.477	0.090486877	1997	0.133507556	0.000454494	0.135510169	0.434656573	0.293566047	2.3452299	0.181868002
29153	MO	Ozark County	1167	316157	-254899	2614.526	1170.946	0.055879367	1997	0	0.001334938	0.003008311	0.188178092	0.215327935	2.6664651	0.055009827
29155	MO	Pemiscot County	1168	555956	-290566	2854.325	1135.279	0.243077455	1997	0.065535123	0.264254093	0.692532288	0.324125572	3.712009958	2.9428308	0.91136521
29157	MO	Perry County	1169	541263	-125192	2839.632	1300.653	0.114991482	1997	0.289888371	0.001232852	0.489812158	0.266108745	0.504512248	2.5078248	0.289123582
29159	MO	Pettis County	1170	234541	-26451	2532.91	1399.394	0.089815498	1997	0.209282951	0.00105066	0.52835455	0.334221265	0.74363315	2.4336	0.431246668
29161	MO	Phelps County	1171	368065	-115812	2666.434	1310.033	0.002502356	1997	0.021806246	0.008709499	0.017418998	-0.185264047	0.226507177	2.4193026	0.070848161
29163	MO	Pike County	1172	413580	49471	2711.949	1475.316	0.189663862	1997	0.317389165	0.001506069	0.516498568	0.225689145	0.863208054	2.3055318	0.388577292
29165	MO	Platte County	1173	104934	42894	2403.303	1468.739	0.123264042	1997	0.269339764	0.003229895	0.569455934	0.281666285	0.726736637	2.5444809	0.424352562
29167	MO	Polk County	1174	228314	-150042	2526.683	1275.803	0.049005886	1997	0.026017601	0.001217478	0.029085262	0.269863968	0.34058378	2.5849395	0.254036965
29169	MO	Pulaski County	1175	332040	-123242	2630.409	1302.603	0.028049944	1997	0.033209052	0.0022544	0.01777508	-0.066963207	0.253074838	2.4459201	0.064870971
29171	MO	Putnam County	1176	251370	168323	2549.739	1594.168	0.040426257	1997	0.186139569	0.000113517	0.231461248	0.0644423	0.591949872	2.1379176	0.211892027
29173	MO	Ralls County	1177	382541	68069	2680.91	1493.914	0.115829366	1997	0.213759726	0.000143825	0.630096794	0.285423564	1.24554835	2.3554206	0.448282665
29175	MO	Randolph County	1178	299658	54643	2598.027	1480.488	0.083644616	1997	0.168842028	0.003561656	0.489792816	0.198242989	0.60428218	2.4743628	0.29352234
29177	MO	Ray County	1179	172108	40938	2470.477	1466.783	0.058437368	1997	0.209689739	0.001547356	0.596429888	0.272823496	0.706742985	2.3751936	0.414847811
29181	MO	Ripley County	1180	456964	-247723	2755.333	1178.122	0.029908524	1997	0.048598269	0.005745001	0.35695441	0.092855159	0.488685656	2.7330849	0.099727137
29183	MO	Saint Charles County	1181	460048	-10468	2758.417	1415.377	0.300867559	1997	0.359456832	0.006151257	0.565988191	0.340380948	0.890158779	2.4860745	0.363547737
29185	MO	Saint Clair County	1182	194213	-104463	2492.582	1321.382	0.030678244	1997	0.088064115	0.004304985	0.346833433	0.156867183	0.654495842	2.6305695	0.21286406
29186	MO	Sainte Genevieve County	1183	507549	-106468	2805.918	1319.377	0.105368611	1997	0.223563928	0.002254065	0.362260506	0.120232383	0.41678037	2.5895025	0.170992644
29187	MO	Saint Francois County	1184	483787	-117151	2782.156	1308.694	0.022210859	1997	0.049151513	0.002588604	0.063596561	0.109984767	0.232448093	2.40318	0.107665245
29189	MO	Saint Louis County	1185	480794	-24980	2779.163	1400.865	0.136801051	1997	0.234049769	0.024375768	0.596125313	0.391510026	0.440101494	2.5703379	0.070972537
29195	MO	Saline County	1186	240394	18921	2538.763	1444.766	0.171653966	1997	0.395050952	0.000467508	0.540445996	0.47503903	1.446692081	2.4307101	0.626608122
29197	MO	Schuyler County	1187	293227	168865	2591.596	1594.71	0.054067298	1997	0.139133907	0.000816727	0.3310102	0.199564715	0.566164533	2.2101651	0.281940806
29199	MO	Scotland County	1188	324825	168383	2623.194	1594.228	0.130197115	1997	0.33412674	0.000524915	0.448974605	0.383343952	0.928099854	2.2081878	0.396322672
29201	MO	Scott County	1189	568817	-196061	2867.186	1229.784	0.117717623	1997	0.309151734	0.059714331	0.726926546	0.374430351	1.791656254	2.702817	0.786608067
29205	MO	Shelby County	1190	334004	95864	2632.373	1521.709	0.101364393	1997	0.223947966	6.66E-05	0.636466495	0.283936046	1.212191222	2.3371686	0.513118319
29207	MO	Stoddard County	1191	537047	-220179	2835.416	1205.666	0.165261852	1997	0.307199519	0.097697909	0.514743662	0.388332853	1.994227021	2.8164357	0.750702413
29209	MO	Stone County	1192	226154	-246981	2524.523	1178.864	0.095582693	1997	0.125935977	0.003115735	0.186542037	0.087757676	0.206571162	2.4500268	0.060819822
29211	MO	Sullivan County	1193	244478	138292	2542.847	1564.137	0.072466373	1997	0.11908891	0.000119843	0.290404788	0.51154485	0.680046886	2.2208121	0.225861603
29213	MO	Taney County	1194	263221	-256080	2561.59	1169.765	0.059284541	1997	0	0.000853242	0.039944381	0.138419079	0.24263894	2.5876773	0.037925246
29215	MO	Texas County	1195	355898	-178569	2654.267	1247.276	0.048655296	1997	0.025958402	0.00126985	0.004517992	0.060980725	0.282276413	2.4758838	0.099374266
29217	MO	Vernon County	1196	145129	-126304	2443.498	1299.541	0.047411474	1997	0.125075562	0.019615673	0.507816876	0.446745603	0.794363703	2.6317863	0.337175531
29219	MO	Warren County	1197	418244	-14846	2716.613	1410.999	0.10150528	1997	0.319643526	0.005017599	0.489178462	0.232812252	0.592771149	2.4145875	0.235819267
29221	MO	Washington County	1198	447576	-102386	2745.945	1323.459	0.015781778	1997	0.005697575	0.002420209	0.016084304	-0.098220474	0.204314368	2.4434865	0.040555496
29225	MO	Webster County	1199	275736	-185927	2574.105	1239.918	0.075942029	1997	0.023485002	0.003073812	0.015607235	0.186755421	0.232253398	2.4917022	0.195169428
29227	MO	Worth County	1200	133008	165180	2431.377	1591.025	0.019063771	1997	0.241903517	8.17E-05	0.39351464	0.406005735	0.728462134	2.223702	0.282751081
29229	MO	Wright County	1201	311740	-185639	2610.109	1240.206	0.056926758	1997	0.00378174	0.003341823	0.003766304	0.126426179	0.271519099	2.5088895	0.148321002
30001	MT	Beaverhead County	1202	-1322089	804039	976.28	2229.884	0.038964467	1997	0	0.006805261	0.076679908	0.361952644	2.096099865	1.0656126	0.043702199
30003	MT	Big Horn County	1203	-897456	770182	1400.913	2196.027	0.098355464	1997	0.006068861	0	0.598756729	0.243723753	2.424112729	1.8140967	0.072001078
30005	MT	Blaine County	1204	-964351	1116740	1334.018	2542.585	0.016857098	1997	0.002099089	6.60E-05	0.692892396	0.234803382	3.008455533	1.7190342	0.11474101
30007	MT	Broadwater County	1205	-1190881	915978	1107.488	2341.823	0.060177847	1997	0.004215709	0.000157387	0.567715535	0.19494617	1.846838991	1.5724098	0.112380778
30009	MT	Carbon County	1206	-1019935	764675	1278.434	2190.52	0.136455279	1997	0.047947214	0.000760631	0.145069648	0.18309207	0.857827916	1.7108208	0.082983392
30013	MT	Cascade County	1207	-1161299	1020893	1137.07	2446.738	0.074886684	1997	0.001250046	7.29E-05	0.529923174	0.156510019	1.727027012	1.3328523	0.174342769
30015	MT	Chouteau County	1208	-1083073	1072583	1215.296	2498.428	0.060849457	1997	0.000949535	0	0.793286697	0.165432575	4.745572254	1.7048889	0.29682544
30019	MT	Daniels County	1209	-707542	1124283	1590.827	2550.128	0.032309251	1997	0	0	0.90890423	0.190179534	4.123667104	1.5786459	0.317617374
30021	MT	Dawson County	1210	-675923	951327	1622.446	2377.172	0.051987141	1997	0.010860173	0	0.716652675	0.183989435	2.636383266	1.6846596	0.16054226
30027	MT	Fergus County	1211	-1002546	990848	1295.823	2416.693	0.026496509	1997	0	2.64E-05	0.470491544	0.189209354	2.540793279	1.2523914	0.150476387
30031	MT	Gallatin County	1212	-1180647	824892	1117.722	2250.737	0.052881179	1997	0.007665748	0.000351709	0.280828445	0.217941726	1.028375083	1.1212812	0.104417302
30033	MT	Garfield County	1213	-834192	969896	1464.177	2395.741	0.007972285	1997	0.006083926	0	0.703328766	0.217565554	3.435515341	1.8233748	0.045535802
30035	MT	Glacier County	1214	-1256079	1195797	1042.29	2621.642	0.061324951	1997	0	2.48E-05	0.551382328	0.153235023	4.079945055	1.0522278	0.144796289
30037	MT	Golden Valley County	1215	-1012982	893275	1285.387	2319.12	0.019294464	1997	0.010908995	0	0.594010129	0.165956574	2.686328971	1.6711227	0.076648921
30041	MT	Hill County	1216	-1045961	1150912	1252.408	2576.757	0.041647813	1997	0	2.79E-05	0.892114462	0.168021455	3.838880238	1.6203213	0.298578992
30045	MT	Judith Basin County	1217	-1084664	978873	1213.705	2404.718	0.03572987	1997	0	0	0.381569212	0.174037496	3.173125837	1.0977057	0.175775362
30047	MT	Lake County	1218	-1359032	1095729	939.337	2521.574	0.037239115	1997	0.013664828	0.008857561	0.267073662	0.164025619	0.46798399	1.324791	0.095776714
30051	MT	Liberty County	1219	-1114179	1154690	1184.19	2580.535	0.01022427	1997	0.00538449	6.89E-05	0.861386945	0.148801888	5.193827943	1.4940783	0.344555591
30055	MT	McCone County	1220	-739298	1000257	1559.071	2426.102	0.022820522	1997	0.003963338	0	0.794275178	0.196729238	3.123783748	1.7909775	0.16282606
30057	MT	Madison County	1221	-1243136	808588	1055.233	2234.433	0.034408789	1997	0	0.008517649	0.140475983	0.202549658	1.214469284	0.9404343	0.045005542
30065	MT	Musselshell County	1222	-952006	897548	1346.363	2323.393	0.007396863	1997	0.005747203	0.00010643	0.581279019	0.159952328	2.02879892	1.8049707	0.062813369
30067	MT	Park County	1223	-1131727	810935	1166.642	2236.78	0.030575495	1997	0	0.000241769	0.143911162	-0.012993606	0.993095055	0.629694	0.044466394
30071	MT	Phillips County	1224	-889423	1087021	1408.946	2512.866	0.03216661	1997	0.00436876	0	0.616220082	0.181516765	2.897503552	1.720251	0.081380283
30073	MT	Pondera County	1225	-1209332	1133061	1089.037	2558.906	0.015395335	1997	0	8.89E-05	0.573102752	0.173828246	3.20888848	1.3451724	0.333204132
30077	MT	Powell County	1226	-1289625	993250	1008.744	2419.095	0.005082509	1997	0	0	0.024663202	0.08864108	1.336184755	1.1836422	0.041138085
30079	MT	Prairie County	1227	-716835	910091	1581.534	2335.936	0.104026641	1997	0.032002322	0	0.568831724	0.304071398	2.227196952	1.8463419	0.0585725
30083	MT	Richland County	1228	-644906	1006700	1653.463	2432.545	0.11983193	1997	0.018801075	0.000762013	0.656520733	0.269270912	2.498865507	1.7655768	0.209335304
30085	MT	Roosevelt County	1229	-673600	1066094	1624.769	2491.939	0.007074995	1997	0.001655645	0	0.856589371	0.183967492	3.358045044	1.7021511	0.274714843
30091	MT	Sheridan County	1230	-631077	1109653	1667.292	2535.498	0.009409006	1997	0.003797216	0	0.878767838	0.250836699	3.145396563	1.6480035	0.335685515
30095	MT	Stillwater County	1231	-1041218	817558	1257.151	2243.403	0.066494956	1997	0.019164196	5.80E-05	0.38132112	0.159428525	1.314113447	1.6747731	0.104848137
30099	MT	Teton County	1232	-1217995	1090472	1080.374	2516.317	0.035716159	1997	0.00020425	2.76E-05	0.486457393	0.176803698	3.147651648	1.3027365	0.247210858
30101	MT	Toole County	1233	-1161859	1173062	1136.51	2598.907	0.030635353	1997	0.00114008	9.37E-06	0.746583665	0.170888606	4.454178666	1.4454063	0.255965397
30103	MT	Treasure County	1234	-869868	854851	1428.501	2280.696	0.261492517	1997	0.130897255	0	0.22183075	0.880603651	1.508198381	1.8089253	0.047373051
30105	MT	Valley County	1235	-795449	1087169	1502.92	2513.014	0.010669822	1997	0.006115822	0	0.782386117	0.247626714	2.883478142	1.7433702	0.117646975
30107	MT	Wheatland County	1236	-1062625	910230	1235.744	2336.075	0	1997	0	0.000166369	0.427035403	0.192902708	3.871475893	1.423656	0.115179782
30111	MT	Yellowstone County	1237	-950946	834565	1347.423	2260.41	0.101616038	1997	0.072946712	0.002912448	0.506075483	0.317649023	1.033498589	1.8703737	0.115865306
31001	NE	Adams County	1238	-210895	172298	2087.474	1598.143	0.477920204	1997	0.723411575	2.96E-05	0.190651647	0.764969153	1.906607513	2.2595976	0.750382749
31003	NE	Antelope County	1239	-169986	354851	2128.383	1780.696	0.332438706	1997	0.591617835	9.46E-06	0.303160421	0.57319505	1.882282404	2.0566962	0.577737064
31005	NE	Arthur County	1240	-472566	300039	1825.803	1725.884	0.079520274	1997	0.139920046	0	0	0.135946393	2.645174935	2.0364669	0.095016569
31007	NE	Banner County	1241	-639584	309755	1658.785	1735.6	0.080191607	1997	0.064941649	0	0.6801854	0.187800343	2.371635382	1.9207188	0.203132293
31009	NE	Blaine County	1242	-328316	330732	1970.053	1756.577	0.00407029	1997	0.17364698	0	0	0.343694981	2.003148898	2.0139561	0.077627083
31011	NE	Boone County	1243	-171200	302550	2127.169	1728.395	0.439148806	1997	0.669927155	3.82E-05	0.205005449	0.536313443	1.623872979	2.1192093	0.591314422
31013	NE	Box Butte County	1244	-582104	380215	1716.265	1806.06	0.176877739	1997	0.214484726	0.010196452	0.42976729	0.429700094	2.346776328	1.8396495	0.347941012
31015	NE	Boyd County	1245	-225266	436495	2073.103	1862.34	0.076674911	1997	0.33183138	0	0.170523712	0.306976987	1.298199079	2.1456747	0.268576394
31017	NE	Brown County	1246	-322006	387953	1976.363	1813.798	0.324854657	1997	0.404557607	9.34E-05	0.028219818	0.27539478	1.863376139	1.9949436	0.150641397
31019	NE	Buffalo County	1247	-257967	210356	2040.402	1636.201	0.520830714	1997	0.695382453	0.000300936	0.160854831	0.665389933	1.370785673	2.1713796	0.498185449
31021	NE	Burt County	1248	-27140	316807	2271.229	1742.652	0.070793197	1997	0.494140371	0.000108938	0.481717204	0.418712711	1.913392392	2.124837	0.748778572
31023	NE	Butler County	1249	-94298	247603	2204.071	1673.448	0.322756935	1997	0.58304061	0.00028763	0.337422475	0.522672431	1.594975399	2.255643	0.745015107
31025	NE	Cass County	1250	-11809	212038	2286.56	1637.883	0.051632882	1997	0.456620733	0.0003993	0.481373082	0.381417529	1.570156541	2.2413456	0.649370281
31027	NE	Cedar County	1251	-102529	400560	2195.84	1826.405	0.202076555	1997	0.496244103	0.00014305	0.364125698	0.440738637	1.504301307	2.1198177	0.633046549
31029	NE	Chase County	1252	-479902	184223	1818.467	1610.068	0.385532649	1997	0.615277479	0.010627429	0.268724043	0.517013957	3.046503994	2.2246146	0.4374787
31031	NE	Cherry County	1253	-418699	405317	1879.67	1831.162	0.044008092	1997	0.043893049	6.73E-05	0.012264688	0.29455867	3.178128734	1.8565326	0.093145207
31033	NE	Cheyenne County	1254	-583200	268782	1715.169	1694.627	0.059212703	1997	0.05978155	0.000225684	0.732759127	0.274553048	2.1363111	1.959048	0.424088788
31035	NE	Clay County	1255	-172968	171233	2125.401	1597.078	0.553230663	1997	0.632756654	7.34E-05	0.231066594	0.514881907	2.2949237	2.2311549	0.744572071
31037	NE	Colfax County	1256	-90109	286381	2208.26	1712.226	0.196042592	1997	0.562219719	2.66E-05	0.344142526	0.535492143	1.451351456	2.1523671	0.698942206
31039	NE	Cuming County	1257	-64962	324393	2233.407	1750.238	0.204919553	1997	0.521986968	3.37E-05	0.397334596	0.621186437	1.375743747	2.0871162	0.807006481
31041	NE	Custer County	1258	-310051	272211	1988.318	1698.056	0.313776736	1997	0.605805532	4.83E-05	0.10781933	0.568063526	1.553884513	1.9261944	0.226396724
31043	NE	Dakota County	1259	-46327	376923	2252.042	1802.768	0.142486033	1997	0.487106448	0.000255765	0.450737706	0.369794352	1.754990319	2.1231639	0.579896488
31045	NE	Dawes County	1260	-581742	435864	1716.627	1861.709	0.033891854	1997	0.047885785	0.000117104	0.357899154	0.267971205	1.162102088	1.949922	0.115037032
31047	NE	Dawson County	1261	-320206	214348	1978.163	1640.193	0.514112484	1997	0.708484002	0.000109527	0.065253932	0.715313605	1.792368066	2.08377	0.464131173
31049	NE	Deuel County	1262	-528873	252804	1769.496	1678.649	0.103679699	1997	0.124402705	0	0.725333947	0.176488155	2.37737235	2.2046895	0.495991411
31051	NE	Dixon County	1263	-71057	388452	2227.312	1814.297	0.146977149	1997	0.515594366	7.36E-05	0.392933855	0.323515541	1.303966564	2.0603466	0.482611705
31053	NE	Dodge County	1264	-54277	286579	2244.092	1712.424	0.20761779	1997	0.562342218	0.000145128	0.399007047	0.593554395	1.588243495	2.1621015	0.815030883
31055	NE	Douglas County	1265	-12821	254896	2285.548	1680.741	0.250559515	1997	0.533611082	0.001228064	0.407258203	0.350201808	1.145288922	2.2125987	0.397778986
31057	NE	Dundy County	1266	-481434	145674	1816.935	1571.519	0.419192121	1997	0.572695814	0.022765688	0.243608172	0.560542779	2.385806144	2.3295636	0.256836812
31059	NE	Fillmore County	1267	-134580	170474	2163.789	1596.319	0.447814833	1997	0.612531057	2.27E-05	0.26941091	0.609820957	2.302956511	2.3052276	0.835490807
31061	NE	Franklin County	1268	-250204	134756	2048.165	1560.601	0.449860272	1997	0.61309547	0	0.224533697	0.454387752	1.774801896	2.3084217	0.418071196
31063	NE	Frontier County	1269	-370163	178856	1928.206	1604.701	0.287034354	1997	0.529262606	9.22E-05	0.296749038	0.35887707	2.049014845	2.2638564	0.242186336
31065	NE	Furnas County	1270	-331309	137756	1967.06	1563.601	0.215703878	1997	0.424392278	7.85E-05	0.406657345	0.362588188	2.242507921	2.5514775	0.444560095
31067	NE	Gage County	1271	-58349	140339	2240.02	1566.184	0.111904035	1997	0.231289834	0.00011131	0.422384262	0.378916118	1.46346375	2.4010506	0.632586419
31069	NE	Garden County	1272	-525207	309016	1773.162	1734.861	0.170904622	1997	0.161706429	0	0.425841229	0.319234962	2.174958882	2.0904624	0.124509339
31071	NE	Garfield County	1273	-247014	327553	2051.355	1753.398	0.074834729	1997	0.282027325	0	0.032772146	0.409424181	1.520899804	1.9888596	0.156141272
31073	NE	Gosper County	1274	-322851	174921	1975.518	1600.766	0.425453723	1997	0.671227455	0	0.205348561	0.572288121	2.055711601	2.231307	0.358752199
31077	NE	Greeley County	1275	-209272	288019	2089.097	1713.864	0.499300471	1997	0.697231498	0	0.091500465	0.49554034	1.27067113	2.0247552	0.268334653
31079	NE	Hall County	1276	-209892	210904	2088.477	1636.749	0.479533783	1997	0.829994257	0.000103292	0.074952589	0.649711926	1.611662316	2.2436271	0.685176944
31081	NE	Hamilton County	1277	-169668	209870	2128.701	1635.715	0.698613725	1997	0.846889095	3.65E-05	0.110304635	0.732532245	1.951812146	2.1753342	0.862995266
31083	NE	Harlan County	1278	-288337	136005	2010.032	1561.85	0.319872313	1997	0.532355423	3.54E-05	0.293337739	0.520310406	2.024016815	2.4465285	0.465144708
31085	NE	Hayes County	1279	-426371	181051	1871.998	1606.896	0.247977539	1997	0.438732261	0	0.436815535	0.530183784	2.142413727	2.2288734	0.24385015
31087	NE	Hitchcock County	1280	-426826	142485	1871.543	1568.33	0.150476818	1997	0.291404369	1.29E-05	0.599589362	0.239401971	2.003350105	2.3549643	0.33773582
31089	NE	Holt County	1281	-227972	387158	2070.397	1813.003	0.248690068	1997	0.347147283	0.000207209	0.13459984	0.421336944	2.015731164	2.0165418	0.315583385
31093	NE	Howard County	1282	-209940	249464	2088.429	1675.309	0.431047115	1997	0.699147986	0.000921735	0.089266511	0.377297464	1.221401921	2.2872798	0.462060408
31095	NE	Jefferson County	1283	-96876	131249	2201.493	1557.094	0.210008303	1997	0.279996504	0	0.422060802	0.513091672	1.541222956	2.3216544	0.560767507
31097	NE	Johnson County	1284	-22387	154585	2275.982	1580.43	0.152218851	1997	0.287941585	0.00023654	0.376705919	0.337495963	0.984159919	2.3488803	0.404911525
31099	NE	Kearney County	1285	-248605	171421	2049.764	1597.266	0.500811072	1997	0.794774778	7.59E-05	0.140627123	0.70537593	2.251785875	2.4387714	0.760681872
31101	NE	Keith County	1286	-472239	258843	1826.13	1684.688	0.2639955	1997	0.418186054	0.005064308	0.343102106	0.523953853	2.535810509	2.22066	0.248258777
31103	NE	Keya Paha County	1287	-302157	436926	1996.212	1862.771	0.115959072	1997	0.169168101	0	0.014996484	0.387461549	1.919261017	2.0081763	0.167117522
31107	NE	Knox County	1288	-154578	405546	2143.791	1831.391	0.165869765	1997	0.454715174	4.35E-05	0.214405381	0.357974225	1.146903722	2.2052979	0.338570741
31109	NE	Lancaster County	1289	-57770	198344	2240.599	1624.189	0.044141162	1997	0.317007011	0.000621276	0.426059649	0.332768606	0.960169376	2.3272821	0.543593563
31111	NE	Lincoln County	1290	-396730	237760	1901.639	1663.605	0.365686334	1997	0.570179359	3.32E-05	0.118739054	0.641694335	1.809459806	2.0936565	0.20116545
31113	NE	Logan County	1291	-371991	294245	1926.378	1720.09	0.137941308	1997	0.45049052	8.51E-05	0.074078015	0.410571599	2.161897313	2.0570004	0.128863237
31115	NE	Loup County	1292	-285101	328953	2013.268	1754.798	0.046073363	1997	0.255912136	0	0.032122862	0.304603359	1.248453136	2.0230821	0.089579263
31117	NE	McPherson County	1293	-419800	296864	1878.569	1722.709	0.020738636	1997	0.139488636	0	0.014098011	0.308691525	1.676589664	1.9713681	0.051277987
31119	NE	Madison County	1294	-132211	325224	2166.158	1751.069	0.263868023	1997	0.545459048	0.001221707	0.378923082	0.470642703	1.483974104	2.0798154	0.663107527
31121	NE	Merrick County	1295	-170154	242740	2128.215	1668.585	0.399448465	1997	0.780673583	0	0.139013453	0.541155428	1.681713347	2.32713	0.641664987
31123	NE	Morrill County	1296	-580195	323810	1718.174	1749.655	0.169735127	1997	0.319174192	0	0.202070338	0.675828387	1.826176586	2.1785283	0.187695192
31125	NE	Nance County	1297	-165828	267954	2132.541	1693.799	0.361851168	1997	0.652063367	0	0.254806706	0.437052717	1.58319316	2.1850686	0.476558554
31127	NE	Nemaha County	1298	12676	154140	2311.045	1579.985	0.048366995	1997	0.445919817	0.000293133	0.496249447	0.35820284	1.643437563	2.4196068	0.653267632
31129	NE	Nuckolls County	1299	-173495	132646	2124.874	1558.491	0.28240254	1997	0.348754448	0	0.324475291	0.439834735	1.752531472	2.3396022	0.536749358
31131	NE	Otoe County	1300	-11345	183042	2287.024	1608.887	0.13294699	1997	0.435067041	0.001339968	0.463462408	0.360236002	1.369005264	2.3263695	0.591953431
31133	NE	Pawnee County	1301	-20023	125674	2278.346	1551.519	0.108043242	1997	0.231168197	0.000203395	0.349106589	0.436279335	1.105836707	2.4433344	0.356147862
31135	NE	Perkins County	1302	-473546	220191	1824.823	1646.036	0.281748205	1997	0.416989494	1.01E-05	0.459770656	0.436044588	2.835256013	2.2340448	0.524274111
31137	NE	Phelps County	1303	-287883	173064	2010.486	1598.909	0.535368933	1997	0.869447585	7.22E-05	0.076506562	0.785084062	2.273439489	2.1913047	0.801668231
31139	NE	Pierce County	1304	-131578	363802	2166.791	1789.647	0.289364809	1997	0.563456009	4.51E-05	0.335676879	0.456984397	1.494715286	2.1426327	0.605726896
31141	NE	Platte County	1305	-126071	286552	2172.298	1712.397	0.394012001	1997	0.612824878	0.000312526	0.342644625	0.697421452	1.536961047	2.1306168	0.756725326
31143	NE	Polk County	1306	-130929	244003	2167.44	1669.848	0.521564911	1997	0.676873557	0	0.268979561	0.780904184	1.577422674	2.2559472	0.758767243
31145	NE	Red Willow County	1307	-379006	139909	1919.363	1565.754	0.201023676	1997	0.42595217	0.000116799	0.431532556	0.461293871	2.130915245	2.360592	0.422691248
31147	NE	Richardson County	1308	23991	125011	2322.36	1550.856	0.134880788	1997	0.396901807	0.000418808	0.509718808	0.397689346	1.318921764	2.4323832	0.575540136
31149	NE	Rock County	1309	-282704	385359	2015.665	1811.204	0.07556377	1997	0.199837827	0	0.073920126	0.273877075	2.519157159	1.9976814	0.210732673
31151	NE	Saline County	1310	-96158	169854	2202.211	1595.699	0.154073797	1997	0.360213107	0.000101975	0.341403925	0.487968631	1.478255787	2.3023377	0.653402069
31153	NE	Sarpy County	1311	-9314	234566	2289.055	1660.411	0.219026266	1997	0.508776617	0.003043645	0.442571532	0.359907645	1.022011944	2.2451481	0.544175018
31155	NE	Saunders County	1312	-53107	247402	2245.262	1673.247	0.150863328	1997	0.493480201	0.000823144	0.448652241	0.450943612	1.335649816	2.1925215	0.743687866
31157	NE	Scotts Bluff County	1313	-636481	343439	1661.888	1769.284	0.219695034	1997	0.426819789	0.000127779	0.069203084	0.578302418	1.126549708	1.9877949	0.392974596
31159	NE	Seward County	1314	-95514	208534	2202.855	1634.379	0.229723178	1997	0.518278327	0.000108603	0.318126282	0.578133484	1.439726372	2.3662197	0.699723801
31161	NE	Sheridan County	1315	-524405	407555	1773.964	1833.4	0.072554713	1997	0.133027219	0.000231714	0.268092572	0.38608691	1.740133636	1.8474066	0.133897998
31163	NE	Sherman County	1316	-248225	250552	2050.144	1676.397	0.44045988	1997	0.574679386	0	0.117786723	0.510063229	1.180508534	2.1196656	0.322909247
31165	NE	Sioux County	1317	-634656	414413	1663.713	1840.258	0.117159379	1997	0.22086505	0.000103263	0.105933204	0.619139671	1.172843351	1.7121897	0.051202118
31167	NE	Stanton County	1318	-98625	324762	2199.744	1750.607	0.257570493	1997	0.526306826	0.001021889	0.344533235	0.353576702	1.222797021	2.1348756	0.534232797
31169	NE	Thayer County	1319	-135161	131891	2163.208	1557.736	0.296406282	1997	0.457605742	0.000561817	0.348544435	0.494967291	2.101817043	2.3861448	0.715531556
31173	NE	Thurston County	1320	-44840	351081	2253.529	1776.926	0.215154636	1997	0.493080424	0.000219247	0.397820815	0.558973945	1.97207919	2.1791367	0.599055712
31175	NE	Valley County	1321	-247503	289058	2050.866	1714.903	0.367419152	1997	0.572673563	0.000127226	0.164955749	0.507377751	1.319051415	2.086812	0.34390817
31177	NE	Washington County	1322	-18255	281095	2280.114	1706.94	0.044896607	1997	0.46910908	0.002147925	0.446856796	0.388592603	1.184521201	2.1584511	0.717024438
31179	NE	Wayne County	1323	-92142	357104	2206.227	1782.949	0.144613978	1997	0.492046477	0	0.405971412	0.400381556	1.687205482	2.0611071	0.71618325
31181	NE	Webster County	1324	-211915	133661	2086.454	1559.506	0.208096965	1997	0.42388569	2.13E-05	0.284012227	0.494567735	1.590821704	2.2907781	0.381801921
31183	NE	Wheeler County	1325	-208799	326544	2089.57	1752.389	0.248031101	1997	0.387118334	0	0.149062615	0.315728353	2.472417307	2.0524374	0.244820884
31185	NE	York County	1326	-133920	209166	2164.449	1635.011	0.569749061	1997	0.775351513	0.000166397	0.175756626	0.709201765	1.894021673	2.284542	0.84595556
32019	NV	Lyon County	1327	-1975882	254471	322.487	1680.316	0.269830185	1997	0.005587003	0.035856061	0.011688598	0.817038643	0.925594529	2.3186124	0.042192677
34001	NJ	Atlantic County	1328	1808283	265826	4106.652	1691.671	0.617740296	1997	0.034990131	0.419104013	0.030055625	4.973683833	0.173115752	2.2999041	0.045133868
34005	NJ	Burlington County	1329	1798508	308796	4096.877	1734.641	0.253897475	1997	0.211150971	0.093237671	0.485550005	0.797123691	0.324180094	2.4030279	0.113304493
34011	NJ	Cumberland County	1330	1774537	245227	4072.906	1671.072	0.488798594	1997	0.106808698	0.386097079	0.420250384	1.756323889	0.327992854	2.4249303	0.137628312
34015	NJ	Gloucester County	1331	1763360	282288	4061.729	1708.133	0.343386334	1997	0.098733371	0.343190337	0.411960703	1.169049824	0.280086461	2.3467509	0.189274357
34019	NJ	Hunterdon County	1332	1760761	378572	4059.13	1804.417	0.08668774	1997	0.222255096	0.027421791	0.189570065	-0.101745174	0.227468024	1.8474066	0.228954275
34021	NJ	Mercer County	1333	1785336	351946	4083.705	1777.791	0.213068182	1997	0.249380165	0.068698347	0.526859504	0.264393767	0.308584909	2.1984534	0.13285666
34023	NJ	Middlesex County	1334	1804988	374166	4103.357	1800.011	0.179730916	1997	0.194988788	0.101004192	0.584235157	0.872860161	0.326978865	2.1405033	0.102756771
34025	NJ	Monmouth County	1335	1825227	358616	4123.596	1784.461	0.286295463	1997	0.175558027	0.143012123	0.359577988	1.524208366	0.222466921	2.1204261	0.120766254
34033	NJ	Salem County	1336	1749139	263968	4047.508	1689.813	0.315925326	1997	0.246353323	0.172684435	0.451632751	0.70569487	0.430273328	2.4136749	0.293933111
34035	NJ	Somerset County	1337	1785078	383801	4083.447	1809.646	0.047082907	1997	0.193360331	0.025366027	0.184860487	0.04616617	0.235688364	2.0521332	0.11598946
34037	NJ	Sussex County	1338	1764236	444517	4062.605	1870.362	0.065114678	1997	0.243249163	0.051440909	0.00704027	-0.022232757	0.173676059	1.7824599	0.093159717
34041	NJ	Warren County	1339	1746449	408274	4044.818	1834.119	0.322437194	1997	0.527567021	0.053447985	0.086642219	0.793799668	0.296446244	1.8303714	0.205100008
35013	NM	Dona Ana County	1340	-1018197	-676926	1280.172	748.919	0.465584742	1997	0.086966706	0.693435949	0.010328481	1.71748867	0.245752003	3.7012014	0.036633103
35041	NM	Roosevelt County	1341	-688851	-524050	1609.518	901.795	0.234203682	1997	0.105612245	0.038190276	0.240546219	0.401049653	2.279979472	2.9940885	0.127949128
36001	NY	Albany County	1342	1783698	616249	4082.067	2042.094	0.06272271	1997	0.152764474	0.037242806	0.006705238	0.422313626	0.270240326	1.6165188	0.07664548
36003	NY	Allegany County	1343	1467583	506776	3765.952	1932.621	0.063823192	1997	0.216980255	0.00867921	0.003130715	0.54630276	0.356374723	1.3296582	0.097979986
36007	NY	Broome County	1344	1647510	533909	3945.879	1959.754	0.065165165	1997	0.196642097	0.018018018	0	0.312880153	0.288520613	1.4557491	0.080021329
36009	NY	Cattaraugus County	1345	1415185	495499	3713.554	1921.344	0.111295261	1997	0.275170163	0.013296728	0.031413679	0.445582475	0.33264875	1.1866842	0.09332436
36011	NY	Cayuga County	1346	1570689	602959	3869.058	2028.804	0.264014772	1997	0.45983314	0.078121306	0.137445534	0.72264726	0.867510244	1.5885324	0.380253516
36013	NY	Chautauqua County	1347	1360010	482802	3658.379	1908.647	0.234596387	1997	0.210574442	0.186355945	0.005229965	0.562060196	0.2857401	1.3112541	0.168766043
36015	NY	Chemung County	1348	1572214	515367	3870.583	1941.212	0.126664565	1997	0.276455756	0.039201009	0.008194784	0.14506133	0.321128543	1.5266277	0.097101775
36017	NY	Chenango County	1349	1656059	573734	3954.428	1999.579	0.091530055	1997	0.233115233	0.00273224	0.004655594	0.475226169	0.424963716	1.458639	0.144698307
36019	NY	Clinton County	1350	1749141	853337	4047.51	2279.182	0.237473189	1997	0.329333785	0.062654217	0.024714952	1.296284936	0.551737332	1.3237263	0.086686104
36021	NY	Columbia County	1351	1820141	585164	4118.51	2011.009	0.20535994	1997	0.347284005	0.076060397	0.025656287	0.340377483	0.587449393	1.7191863	0.155042329
36023	NY	Cortland County	1352	1616797	576575	3915.166	2002.42	0.175170004	1997	0.315418717	0.004151482	0.00726979	0.567628896	0.482152723	1.4323257	0.165879182
36025	NY	Delaware County	1353	1714997	553781	4013.366	1979.626	0.025299776	1997	0.13168182	0.004860837	0	0.360417027	0.400176942	1.2946752	0.073243494
36027	NY	Dutchess County	1354	1824308	530741	4122.677	1956.586	0.164791737	1997	0.225282452	0.105367793	0.061848422	-0.472948569	0.379517851	1.6870932	0.078619829
36029	NY	Erie County	1355	1400336	550753	3698.705	1976.598	0.183469449	1997	0.305537573	0.062471988	0.031547234	0.721180303	0.34412527	1.4005368	0.119858746
36033	NY	Franklin County	1356	1705216	824853	4003.585	2250.698	0.087695511	1997	0.204832696	0.010760846	0.003777057	0.654475113	0.548844338	1.1961144	0.057390212
36035	NY	Fulton County	1357	1734389	662912	4032.758	2088.757	0.049468892	1997	0.261305008	0.010925645	0.014385433	0.220688316	0.406709786	1.2568023	0.048124424
36037	NY	Genesee County	1358	1438104	585174	3736.473	2011.019	0.39853135	1997	0.343345274	0.217579111	0.131426273	0.861816424	1.043407648	1.6254927	0.426917068
36039	NY	Greene County	1359	1780401	578510	4078.77	2004.355	0.051734138	1997	0.089954762	0.043208445	0.000173994	0.253990836	0.302189039	1.1375559	0.040977264
36043	NY	Herkimer County	1360	1684200	685679	3982.569	2111.524	0.069870283	1997	0.272361439	0.008018868	0.002727005	0.618907822	0.490456912	1.0937511	0.073014673
36045	NY	Jefferson County	1361	1594302	736186	3892.671	2162.031	0.043805259	1997	0.217926976	0.00277735	0.018239344	0.656158856	0.709729444	1.4816061	0.182034914
36049	NY	Lewis County	1362	1636797	716655	3935.166	2142.5	0.028882283	1997	0.253971463	0.001831153	0.005148633	0.960960206	0.586034131	1.3194675	0.101679056
36051	NY	Livingston County	1363	1477571	562100	3775.94	1987.945	0.291984446	1997	0.384593442	0.082159801	0.132551645	0.652907734	0.911040595	1.5730182	0.327331341
36053	NY	Madison County	1364	1641057	618144	3939.426	2043.989	0.055899194	1997	0.363464671	0.009682932	0.016797738	0.55847921	0.597572045	1.4557491	0.2353105
36055	NY	Monroe County	1365	1474498	608914	3772.867	2034.759	0.429685003	1997	0.324329309	0.16352325	0.228108786	0.596631708	0.667925861	1.5982668	0.190184858
36057	NY	Montgomery County	1366	1738743	639681	4037.112	2065.526	0.048335608	1997	0.321914022	0.006655311	0.018634872	0.475921234	0.636366899	1.6537833	0.337573447
36063	NY	Niagara County	1367	1390192	598564	3688.561	2024.409	0.293132451	1997	0.385807274	0.152187314	0.12920145	0.609600951	0.521526147	1.6302078	0.28454848
36065	NY	Oneida County	1368	1651362	658020	3949.731	2083.865	0.076233264	1997	0.346077815	0.038673735	0.011573367	0.649049151	0.480861048	1.595529	0.13850088
36067	NY	Onondaga County	1369	1597066	619079	3895.435	2044.924	0.217599411	1997	0.435125184	0.038270566	0.082621502	0.72659643	0.661268556	1.5220647	0.183865854
36069	NY	Ontario County	1370	1512739	583389	3811.108	2009.234	0.262925777	1997	0.398885529	0.107455555	0.191423478	0.653057771	0.8224263	1.613781	0.326920354
36071	NY	Orange County	1371	1788623	480437	4086.992	1906.282	0.326111787	1997	0.234423934	0.233871265	0.010602041	0.344352394	0.354459971	1.8446688	0.100974108
36073	NY	Orleans County	1372	1429669	612004	3728.038	2037.849	0.260832657	1997	0.341663635	0.264200226	0.266280469	0.585762585	0.898559107	1.6890705	0.425666365
36075	NY	Oswego County	1373	1591152	665547	3889.521	2091.392	0.197601411	1997	0.245008818	0.114991182	0.012792475	0.505926475	0.295817856	1.5199353	0.065920715
36077	NY	Otsego County	1374	1698716	599544	3997.085	2025.389	0.047575768	1997	0.232810151	0.002062432	0.003441271	0.328350948	0.393492006	1.4063166	0.133324961
36083	NY	Rensselaer County	1375	1817411	637421	4115.78	2063.266	0.123476492	1997	0.406395245	0.029063853	0.013464722	0.388665363	0.436472074	1.4177241	0.118274552
36089	NY	Saint Lawrence County	1376	1649187	799886	3947.556	2225.731	0.0311481	1997	0.230331679	0.002494281	0.004179442	0.536592183	0.504541227	1.3501917	0.093174141
36091	NY	Saratoga County	1377	1778601	673042	4076.97	2098.887	0.140768588	1997	0.342496867	0.028091061	0.01818348	0.378650794	0.348487468	1.6011567	0.071613181
36093	NY	Schenectady County	1378	1771144	638081	4069.513	2063.926	0.078343795	1997	0.070255915	0.063737325	0	-0.147591743	0.20702754	1.5471612	0.061584704
36095	NY	Schoharie County	1379	1746728	605775	4045.097	2031.62	0.106572134	1997	0.209395126	0.02078732	0.004602907	0.328040548	0.42029596	1.3946049	0.134815922
36097	NY	Schuyler County	1380	1557174	540812	3855.543	1966.657	0.13500472	1997	0.223049757	0.057309696	0.025735166	0.765150996	0.353004345	1.5372747	0.131543748
36099	NY	Seneca County	1381	1552458	583664	3850.827	2009.509	0.095515596	1997	0.381462982	0.044277944	0.32006882	0.569616162	0.870493657	1.6400943	0.362709195
36101	NY	Steuben County	1382	1519168	518475	3817.537	1944.32	0.126045911	1997	0.230704822	0.018527145	0.019441119	0.536264597	0.532657209	1.4058603	0.189066005
36105	NY	Sullivan County	1384	1743099	505410	4041.468	1931.255	0.047260008	1997	0.127089001	0.011620676	0	0.566317658	0.339316093	1.4762826	0.040445352
36107	NY	Tioga County	1385	1608048	526323	3906.417	1952.168	0.087771497	1997	0.251540783	0.012248339	0.009223445	0.357878962	0.378731659	1.4679171	0.140893468
36109	NY	Tompkins County	1386	1587988	553930	3886.357	1979.775	0.187081575	1997	0.375341121	0.023127516	0.059487582	0.571104152	0.476246131	1.5007707	0.162479304
36111	NY	Ulster County	1387	1779679	533844	4078.048	1959.689	0.4991781	1997	0.11633053	0.418442183	0.008819625	0.564886725	0.317012066	1.7027595	0.042504996
36115	NY	Washington County	1388	1806895	703894	4105.264	2129.739	0.173910804	1997	0.356566073	0.010948604	0.006890514	0.618827136	0.552850806	1.5585687	0.177151464
36117	NY	Wayne County	1389	1527240	620907	3825.609	2046.752	0.409813992	1997	0.353761167	0.29284882	0.140460058	0.89299918	0.545405329	1.6361397	0.296226526
36121	NY	Wyoming County	1390	1442243	552145	3740.612	1977.99	0.272922401	1997	0.412329655	0.050167083	0.048447149	1.037242129	0.72656164	1.2543687	0.309575781
36123	NY	Yates County	1391	1533315	562905	3831.684	1988.75	0.246915688	1997	0.322561366	0.150693703	0.09738883	1.057346282	0.387621485	1.4110317	0.29215107
37001	NC	Alamance County	1392	1481645	-192860	3780.014	1232.985	0.085542	1997	0.180900295	0.005118497	0.201093816	0.354024097	0.18214792	2.9703609	0.10458858
37003	NC	Alexander County	1393	1326665	-233495	3625.034	1192.35	0.150081019	1997	0.217690116	0.038498072	0.107671677	3.611128867	0.16282582	2.7049464	0.10521072
37005	NC	Alleghany County	1394	1320738	-170524	3619.107	1255.321	0.244143759	1997	0.142154241	0.015135309	0.004973794	0.726504261	0.144466422	1.6764462	0.129490404
37007	NC	Anson County	1395	1440140	-321015	3738.509	1104.83	0.265635578	1997	0.308910066	0.032703224	0.579492788	4.949989932	0.342488719	3.28536	0.056211606
37009	NC	Ashe County	1396	1288930	-181997	3587.299	1243.848	0.322010061	1997	0.026234651	0.005896035	0	1.228564577	0.069949676	1.7048889	0.067195038
37011	NC	Avery County	1397	1257811	-227132	3556.18	1198.713	0.636398989	1997	0.005833171	0.013999611	0	1.426065202	0.085335501	1.4454063	0.065719125
37013	NC	Beaufort County	1398	1717422	-208170	4015.791	1217.675	0.675722368	1997	0.372409553	0.037976358	0.875627427	0.554493065	1.4292499	3.4196643	0.244807231
37015	NC	Bertie County	1399	1694240	-148281	3992.609	1277.564	0.781654183	1997	0.236025823	0.389916099	0.148851699	1.087490047	1.049491862	3.1431465	0.19726403
37017	NC	Bladen County	1400	1585347	-334573	3883.716	1091.272	0.436482715	1997	0.332903163	0.135422884	0.30960946	2.781889414	0.501951417	3.4721388	0.109924846
37019	NC	Brunswick County	1401	1625746	-387676	3924.115	1038.169	0.350684645	1997	0.297376398	0.058168705	0.569614299	1.217960176	0.368883748	3.5036235	0.035256622
37021	NC	Buncombe County	1402	1211614	-286419	3509.983	1139.426	0.16328575	1997	0.155897821	0.022915101	0	1.165461015	0.066939925	2.2195953	0.037836119
37025	NC	Cabarrus County	1403	1392106	-282454	3690.475	1143.391	0.003367865	1997	0.14810078	0.007162041	0.384703926	0.92543832	0.227195242	3.0780477	0.099857406
37029	NC	Camden County	1404	1753920	-98595	4052.289	1327.25	0.590645357	1997	0.367357198	0.057194026	0.864288557	0.425178777	2.928536376	3.1350852	0.312376989
37031	NC	Carteret County	1405	1749931	-276236	4048.3	1149.609	0.710337524	1997	0.444829746	0.160566468	0.593561233	0.319456575	2.080040951	3.3945678	0.1327607
37033	NC	Caswell County	1406	1480273	-153756	3778.642	1272.089	0.256123442	1997	0.062207092	0.004332832	0.150941728	0.772334571	0.166190291	2.8179567	0.082723665
37035	NC	Catawba County	1407	1328156	-262275	3626.525	1163.57	0.0690792	1997	0.119681055	0.003910143	0.454841678	0.413434154	0.203882888	2.9177343	0.09935592
37037	NC	Chatham County	1408	1501268	-227772	3799.637	1198.073	0.092967501	1997	0.122136388	0.01021133	0.109616409	3.533161517	0.148036174	3.01158	0.049733061
37041	NC	Chowan County	1409	1724842	-132166	4023.211	1293.679	0.710333297	1997	0.168266638	0.490764211	0.232472225	0.870467857	1.02134457	3.2239116	0.338055635
37045	NC	Cleveland County	1410	1303463	-303469	3601.832	1122.376	0.159346375	1997	0.085461195	0.130993524	0.383015133	1.04572146	0.200431759	2.8932462	0.098757425
37047	NC	Columbus County	1411	1584641	-374184	3883.01	1051.661	0.296965699	1997	0.284858941	0.030119748	0.592916582	0.804525506	0.467151485	3.5113806	0.161361359
37049	NC	Craven County	1412	1705262	-252100	4003.631	1173.745	0.596154874	1997	0.230475919	0.332893823	0.383443508	0.512619366	0.942815865	3.4474986	0.124968559
37051	NC	Cumberland County	1413	1552477	-291817	3850.846	1134.028	0.290269115	1997	0.230492433	0.103458804	0.569459589	0.815396985	0.524417301	3.3685587	0.110249538
37053	NC	Currituck County	1414	1770790	-93678	4069.159	1332.167	0.546774883	1997	0.341063038	0.063556478	0.862757064	0.373934114	1.579622132	3.0999501	0.194524585
37057	NC	Davidson County	1415	1414502	-233070	3712.871	1192.775	0.073340625	1997	0.190662599	0.007973059	0.239853779	0.455603688	0.149474889	2.9595618	0.095008559
37059	NC	Davie County	1416	1382451	-223318	3680.82	1202.527	0.142027011	1997	0.233238488	0.002284295	0.364405082	0.054673319	0.212235907	2.8435095	0.148023943
37061	NC	Duplin County	1417	1635138	-288531	3933.507	1137.314	0.479437008	1997	0.321366326	0.12148862	0.49756144	4.464857153	0.559573178	3.3706881	0.260335325
37065	NC	Edgecombe County	1418	1643415	-176287	3941.784	1249.558	0.619893922	1997	0.182989172	0.37839566	0.294677882	0.767630032	1.605009159	3.1207878	0.320863886
37067	NC	Forsyth County	1419	1404149	-196983	3702.518	1228.862	0.157254605	1997	0.142720162	0.01539238	0.293515014	0.176259399	0.132162557	2.7695889	0.074773675
37069	NC	Franklin County	1420	1578789	-169878	3877.158	1255.967	0.232813568	1997	0.069936702	0.019011491	0.581989811	0.467622681	0.437063813	2.9950011	0.144472589
37071	NC	Gaston County	1421	1337737	-302277	3636.106	1123.568	0.055702918	1997	0.143784872	0.017561511	0.189975304	0.376837099	0.14754386	3.1562271	0.047212261
37073	NC	Gates County	1422	1709959	-101916	4008.328	1323.929	0.780031932	1997	0.229398616	0.411921235	0.251452901	0.63009757	1.50938243	3.0246606	0.215083845
37077	NC	Granville County	1423	1541906	-152076	3840.275	1273.769	0.309711378	1997	0.077593419	0.055737591	0.2226715	0.253273727	0.213503215	2.9092167	0.083440213
37079	NC	Greene County	1424	1645981	-224147	3944.35	1201.698	0.526552856	1997	0.192362231	0.253975977	0.475268309	1.803934642	1.058991535	3.3754032	0.423376464
37081	NC	Guilford County	1425	1446730	-195220	3745.099	1230.625	0.183503369	1997	0.206586745	0.008767894	0.277325251	0.576308825	0.173156583	2.8182609	0.087473753
37083	NC	Halifax County	1426	1630797	-139766	3929.166	1286.079	0.788701072	1997	0.088364147	0.557119814	0.115470884	0.510285766	1.60065694	2.9816163	0.22129163
37085	NC	Harnett County	1427	1542377	-257703	3840.746	1168.142	0.482345752	1997	0.104378712	0.215441022	0.425630645	1.55818117	0.396284385	3.2880978	0.135861331
37089	NC	Henderson County	1428	1220582	-315884	3518.951	1109.961	0.624416454	1997	0.240949529	0.456443231	0.015172201	1.747833759	0.188375257	2.3072049	0.094960574
37091	NC	Hertford County	1429	1687114	-116663	3985.483	1309.182	0.60271948	1997	0.21038526	0.386205538	0.152980589	1.689305744	1.360565193	2.938572	0.221178804
37093	NC	Hoke County	1430	1516569	-302337	3814.938	1123.508	0.570708447	1997	0.052942779	0.525967302	0.350354223	0.895077748	1.024710317	3.347721	0.145905053
37095	NC	Hyde County	1431	1771315	-192410	4069.684	1233.435	0.589663057	1997	0.41953585	0.101477082	0.726779331	0.668374071	3.242957596	3.4966269	0.173244064
37097	NC	Iredell County	1432	1355696	-241331	3654.065	1184.514	0.158476533	1997	0.28103987	0.002326292	0.25144332	1.839372411	0.243792587	2.9452644	0.155777842
37101	NC	Johnston County	1433	1583983	-232837	3882.352	1193.008	0.366435323	1997	0.113593233	0.128540187	0.526188798	0.945927844	0.412150963	3.2121999	0.217585368
37103	NC	Jones County	1434	1684661	-268551	3983.03	1157.294	0.636437478	1997	0.232196171	0.419491277	0.331181946	1.295712519	1.386624456	3.3910695	0.151644278
37105	NC	Lee County	1435	1513297	-251244	3811.666	1174.601	0.440293984	1997	0.096226701	0.129489317	0.328155781	1.000563974	0.211198413	3.156075	0.079541291
37107	NC	Lenoir County	1436	1654465	-250373	3952.834	1175.472	0.576238249	1997	0.235664329	0.311769406	0.407159697	1.255154298	1.020937821	3.3392034	0.39105319
37109	NC	Lincoln County	1437	1330216	-281845	3628.585	1144	0.147006065	1997	0.145682071	0.028957034	0.347740668	0.413952336	0.217416336	3.010059	0.117963122
37117	NC	Martin County	1438	1688468	-175149	3986.837	1250.696	0.858302347	1997	0.115815708	0.50497781	0.168299282	0.485125078	0.823244791	3.1659615	0.251197316
37125	NC	Moore County	1439	1489021	-274354	3787.39	1151.491	0.372134905	1997	0.101287928	0.027777778	0.275376555	3.650227934	0.149268078	3.1349331	0.040379107
37127	NC	Nash County	1440	1607584	-177211	3905.953	1248.634	0.712384627	1997	0.037708548	0.310920132	0.394602416	0.897755172	0.987529498	3.0686175	0.261334802
37131	NC	Northampton County	1441	1649685	-117655	3948.054	1308.19	0.910377939	1997	0.060979113	0.589109114	0.112899586	0.575546117	1.252824369	2.8999386	0.277806404
37133	NC	Onslow County	1442	1683770	-300716	3982.139	1125.129	0.488133401	1997	0.355969856	0.108824026	0.419155278	2.795170594	0.455619331	3.4432398	0.073772932
37135	NC	Orange County	1443	1505803	-186499	3804.172	1239.346	0.124703884	1997	0.181379341	0.002368927	0.207079962	0.40141778	0.216178872	3.0001725	0.086161135
37137	NC	Pamlico County	1444	1735931	-244156	4034.3	1181.689	0.639284129	1997	0.304105044	0.135160394	0.789584356	0.49090103	2.937006793	3.5268948	0.195995377
37139	NC	Pasquotank County	1445	1749394	-110048	4047.763	1315.797	0.464608705	1997	0.312920713	0.074957608	0.824520837	0.50408595	1.790669856	3.1998798	0.535535023
37141	NC	Pender County	1446	1645908	-332699	3944.277	1093.146	0.555307295	1997	0.358830016	0.196999594	0.579885091	2.464361712	0.586228014	3.4567767	0.062116723
37143	NC	Perquimans County	1447	1738030	-122951	4036.399	1302.894	0.611911609	1997	0.287240286	0.189561568	0.620612748	0.540098065	1.437078273	3.1997277	0.430663178
37145	NC	Person County	1448	1512095	-148005	3810.464	1277.84	0.245002515	1997	0.126037214	0.001351521	0.445561981	0.377197217	0.342579034	2.7983358	0.12199177
37147	NC	Pitt County	1449	1670195	-206933	3968.564	1218.912	0.589647698	1997	0.172907254	0.239956039	0.52440011	0.743811388	1.32947754	3.3287085	0.312573954
37151	NC	Randolph County	1450	1452336	-235813	3750.705	1190.032	0.092171498	1997	0.208222779	0.003893173	0.223547499	2.597561849	0.165921958	2.918799	0.079730706
37153	NC	Richmond County	1451	1471195	-311896	3769.564	1113.949	0.296319944	1997	0.125667518	0.289702809	0.346354771	3.840533627	0.425298706	3.2327334	0.056619321
37155	NC	Robeson County	1452	1536419	-340816	3834.788	1085.029	0.428389831	1997	0.207941177	0.157452642	0.665473579	0.72744332	0.817048037	3.3892443	0.330823255
37157	NC	Rockingham County	1453	1441374	-160555	3739.743	1265.29	0.303369625	1997	0.098676957	0.00640849	0.260164002	0.566013299	0.154410083	2.7627444	0.079348693
37159	NC	Rowan County	1454	1389671	-254577	3688.04	1171.268	0.096850876	1997	0.189135756	0.042153079	0.368292224	0.620871776	0.238911381	2.9134755	0.128372094
37161	NC	Rutherford County	1455	1269429	-301024	3567.798	1124.821	0.036279914	1997	0.080025117	0.040954441	0.08874625	-0.325415707	0.134324861	2.9391804	0.039432116
37163	NC	Sampson County	1456	1594660	-290436	3893.029	1135.409	0.561403179	1997	0.192527225	0.311991488	0.413430968	3.705056682	0.659411408	3.3469605	0.260135822
37165	NC	Scotland County	1457	1498400	-325572	3796.769	1100.273	0.704866562	1997	0.097395316	0.446320443	0.46403742	1.469618215	1.192154916	3.3200388	0.154171527
37167	NC	Stanly County	1458	1420314	-286352	3718.683	1139.493	0.115272634	1997	0.263067203	0.126423577	0.543088594	0.90142843	0.484381296	3.01158	0.193929253
37169	NC	Stokes County	1459	1400582	-167118	3698.951	1258.727	0.305554234	1997	0.075722241	0.006520394	0.0817191	0.345854076	0.091664631	2.5625808	0.072218553
37171	NC	Surry County	1460	1360784	-172528	3659.153	1253.317	0.277178238	1997	0.208598568	0.008404615	0.199945295	1.343915191	0.145243366	2.4874434	0.116677962
37177	NC	Tyrrell County	1461	1767452	-160936	4065.821	1264.909	0.643269402	1997	0.379083282	0.068403446	0.807275035	0.510976484	2.796239809	3.3375303	0.200549075
37179	NC	Union County	1462	1401491	-326147	3699.86	1099.698	0.163562197	1997	0.241935952	0.077397466	0.84694499	2.510763567	0.598340081	3.1831488	0.251494874
37181	NC	Vance County	1463	1562042	-141291	3860.411	1284.554	0.286542389	1997	0.007509387	0.000922205	0.589816218	0.609161452	0.291286912	2.812329	0.088176978
37183	NC	Wake County	1464	1552945	-208103	3851.314	1217.742	0.399694173	1997	0.051132096	0.061889688	0.480791931	0.840075652	0.231820245	3.0788082	0.068065619
37185	NC	Warren County	1465	1587781	-132541	3886.15	1293.304	0.198090186	1997	0.08397878	0.058850575	0.443183024	0.727634483	0.358290091	2.8766673	0.066354249
37187	NC	Washington County	1466	1735261	-167131	4033.63	1258.714	0.688514108	1997	0.349726526	0.109749135	0.74369983	0.418289848	2.073466392	3.3381387	0.365191451
37189	NC	Watauga County	1467	1275284	-207166	3573.653	1218.679	0.151197288	1997	0.017588472	0.013350286	0	0.456854913	0.054353523	1.5953769	0.04699016
37191	NC	Wayne County	1468	1619403	-243301	3917.772	1182.544	0.541715453	1997	0.238472037	0.157725954	0.619291952	2.411691787	0.801864621	3.5751105	0.374162086
37193	NC	Wilkes County	1469	1322737	-202028	3621.106	1223.817	0.191015873	1997	0.302634921	0.018031746	0.027269841	5.291105926	0.144920869	2.5414389	0.06515743
37195	NC	Wilson County	1470	1619487	-204546	3917.856	1221.299	0.546784357	1997	0.150531871	0.196917176	0.545176238	0.970456269	0.949370095	3.1571397	0.346178931
37197	NC	Yadkin County	1471	1367459	-199939	3665.828	1225.906	0.193335138	1997	0.272753937	0.004738053	0.322706557	1.120645052	0.218298413	2.6494299	0.207228662
38001	ND	Adams County	1472	-505647	806411	1792.722	2232.256	0.091920911	1997	0.020312176	0	0.62194216	0.296830414	3.221280799	1.632033	0.365801376
38003	ND	Barnes County	1473	-158526	883384	2139.843	2309.229	0.089711499	1997	0.021309397	6.43E-05	0.582436906	0.335567249	3.862417483	1.5935517	0.691136713
38005	ND	Benson County	1474	-252832	1012229	2045.537	2438.074	0.057397694	1997	0.015118328	1.04E-05	0.501113873	0.300842678	3.710846347	1.5114177	0.527006516
38007	ND	Billings County	1475	-562901	914239	1735.468	2340.084	0.037504935	1997	0.021252796	0	0.414067641	0.218753783	1.602353239	1.6778151	0.102923744
38009	ND	Bottineau County	1476	-358629	1097484	1939.74	2523.329	0.066455523	1997	0.001337905	0	0.564584804	0.312514405	3.618578183	1.6072407	0.586278547
38011	ND	Bowman County	1477	-582105	814031	1716.264	2239.876	0.04963379	1997	0.012465947	0	0.584877308	0.337992824	2.90152897	1.6270137	0.262756346
38013	ND	Burke County	1478	-483477	1105251	1814.892	2531.096	0.037709185	1997	0.005479397	0	0.75811994	0.253948443	3.006704213	1.4911884	0.415982958
38015	ND	Burleigh County	1479	-341458	894544	1956.911	2320.389	0.036820366	1997	0.032180616	0.000218263	0.493906815	0.30722218	1.86337727	1.7033679	0.2841578
38017	ND	Cass County	1480	-95514	881924	2202.855	2307.769	0.16943	1997	0.072400818	0.000210633	0.781574101	0.312354879	4.727921262	1.6562169	0.898185345
38019	ND	Cavalier County	1481	-183173	1088229	2115.196	2514.074	0.089458558	1997	0.001140197	1.04E-05	0.536255791	0.302303111	4.533136432	1.2940668	0.751543014
38021	ND	Dickey County	1482	-194239	792360	2104.13	2218.205	0.100148685	1997	0.157519746	0.000232051	0.421470746	0.491142188	3.271301919	1.7623827	0.47964258
38023	ND	Divide County	1483	-554976	1113361	1743.393	2539.206	0.026637368	1997	0.007037022	0	0.829394744	0.29615401	2.813607103	1.5041169	0.387213673
38025	ND	Dunn County	1484	-502460	946798	1795.909	2372.643	0.043504146	1997	0.031129903	0	0.440153724	0.256252968	2.26673778	1.7458038	0.210251392
38027	ND	Eddy County	1485	-219260	972053	2079.109	2397.898	0.085279771	1997	0.03102184	0	0.409794873	0.325934764	3.162793022	1.5895971	0.461430897
38029	ND	Emmons County	1486	-327427	816899	1970.942	2242.744	0.034697266	1997	0.056404906	0	0.577759005	0.293972707	2.522741545	1.6823781	0.381049788
38031	ND	Foster County	1487	-218682	943040	2079.687	2368.885	0.08525108	1997	0.022340134	4.03E-06	0.529733127	0.39190664	4.152440861	1.6227549	0.600123483
38033	ND	Golden Valley County	1488	-599432	907877	1698.937	2333.722	0.144757556	1997	0.026367261	0	0.583930214	0.207731262	3.176838641	1.6901352	0.231077226
38035	ND	Grand Forks County	1489	-109700	992050	2188.669	2417.895	0.099908554	1997	0.029867695	0.000108977	0.53726947	0.394451878	4.216113094	1.5260193	0.690641597
38037	ND	Grant County	1490	-435126	830894	1863.243	2256.739	0.024485654	1997	0.039750326	0	0.484965938	0.309140286	2.542979271	1.6735563	0.275923053
38039	ND	Griggs County	1491	-169755	941716	2128.614	2367.561	0.058746651	1997	0.02218107	0	0.502609779	0.359018021	3.407538741	1.5168933	0.532979286
38041	ND	Hettinger County	1492	-497795	843367	1800.574	2269.212	0.034631244	1997	0.00749058	0	0.784249991	0.263557755	4.494440326	1.7074746	0.544339253
38043	ND	Kidder County	1493	-288902	892477	2009.467	2318.322	0.023827877	1997	0.045708573	0.000228844	0.363538062	0.348891458	2.496071672	1.7135586	0.272231151
38045	ND	LaMoure County	1494	-195532	830941	2102.837	2256.786	0.08652365	1997	0.057816257	0	0.571509926	0.401222168	3.547843723	1.7106687	0.623067367
38047	ND	Logan County	1495	-267904	833460	2030.465	2259.305	0.056232477	1997	0.029150327	0	0.672113347	0.357788578	2.616121857	1.6254927	0.324726065
38049	ND	McHenry County	1496	-347131	1034730	1951.238	2460.575	0.066855364	1997	0.018326034	1.03E-05	0.451882418	0.27629331	2.710983594	1.6762941	0.399759272
38051	ND	McIntosh County	1497	-266684	795002	2031.685	2220.847	0.069604158	1997	0.020280848	5.56E-05	0.551294176	0.318598129	2.639613182	1.6550001	0.39894015
38053	ND	McKenzie County	1498	-557791	993771	1740.578	2419.616	0.041077744	1997	0.008194862	0.000126794	0.626910244	0.263653476	2.198116529	1.6957629	0.164729589
38055	ND	McLean County	1499	-402522	967967	1895.847	2393.812	0.028309649	1997	0.009782353	3.58E-05	0.73144662	0.297294975	3.210641169	1.6315767	0.451600863
38057	ND	Mercer County	1500	-443123	937248	1855.246	2363.093	0.024413292	1997	0.0165583	0	0.570176804	0.207691073	1.880430503	1.7890002	0.263033334
38059	ND	Morton County	1501	-405093	868893	1893.276	2294.738	0.036390616	1997	0.064558178	0.000144264	0.481426428	0.330141868	2.152831235	1.683747	0.312036178
38061	ND	Mountrail County	1502	-475986	1038989	1822.383	2464.834	0.030652804	1997	0.001078962	0	0.809064564	0.230830178	2.838202794	1.5272361	0.3766116
38063	ND	Nelson County	1503	-165094	993229	2133.275	2419.074	0.116526963	1997	0.012579328	0	0.499270721	0.307020977	3.646416516	1.4946867	0.524717783
38065	ND	Oliver County	1504	-407033	913526	1891.336	2339.371	0.078144301	1997	0.054915175	0.000197353	0.460788972	0.310644929	2.059073191	1.6781193	0.293755686
38067	ND	Pembina County	1505	-115311	1086176	2183.058	2512.021	0.162433893	1997	0.010812335	0.036418961	0.55388863	0.421828667	3.792836442	1.4452542	0.717704311
38069	ND	Pierce County	1506	-297383	1034075	2000.986	2459.92	0.053019663	1997	0.010110038	0	0.647144969	0.245443683	3.345741221	1.5933996	0.500259676
38071	ND	Ramsey County	1507	-203723	1032815	2094.646	2458.66	0.15013078	1997	0.006184333	2.22E-05	0.463898125	0.333543623	4.297594665	1.4610726	0.543125467
38073	ND	Ransom County	1508	-127873	829413	2170.496	2255.258	0.077766943	1997	0.187746254	0	0.496834109	0.359784526	2.961299449	1.711125	0.551409467
38075	ND	Renville County	1509	-420348	1092924	1878.021	2518.769	0.052378387	1997	0.001947606	0	0.655057097	0.311071457	4.191762691	1.5856425	0.659181601
38077	ND	Richland County	1510	-73382	807338	2224.987	2233.183	0.108727599	1997	0.23582571	5.26E-05	0.642220905	0.405568742	3.571562363	1.7569071	0.791651011
38079	ND	Rolette County	1511	-285197	1091789	2013.172	2517.634	0.045425741	1997	0.003966057	0.000109258	0.447137446	0.289773873	2.532254941	1.374984	0.456403114
38081	ND	Sargent County	1512	-126521	790702	2171.848	2216.547	0.063659356	1997	0.162024209	0.013888529	0.643760808	0.43480532	3.535420015	1.7131023	0.628419164
38083	ND	Sheridan County	1513	-328896	960508	1969.473	2386.353	0.040440251	1997	0.013750741	7.71E-05	0.630478441	0.240568137	3.021886885	1.7304417	0.384012733
38085	ND	Sioux County	1514	-390587	800858	1907.782	2226.703	0.033345506	1997	0.087693672	0	0.386467734	0.225520058	2.503460885	1.7394156	0.13247218
38087	ND	Slope County	1515	-574425	850839	1723.944	2276.684	0.030329884	1997	0.010111985	0	0.695608631	0.267781352	3.018209464	1.7200989	0.211119903
38089	ND	Stark County	1516	-509513	886360	1788.856	2312.205	0.028256078	1997	0.023456655	5.63E-06	0.605920884	0.252640368	2.247286184	1.6417674	0.414742144
38091	ND	Steele County	1517	-130902	940781	2167.467	2366.626	0.074535784	1997	0.03618346	0	0.596874528	0.351399939	5.495573751	1.53621	0.793229613
38093	ND	Stutsman County	1518	-226149	890098	2072.22	2315.943	0.083734946	1997	0.023157725	0	0.542932869	0.382197838	3.713929853	1.6934814	0.482514241
38095	ND	Towner County	1519	-241446	1080431	2056.923	2506.276	0.066885308	1997	0.001195897	0	0.587488447	0.277547434	4.450666667	1.4207661	0.618913303
38097	ND	Traill County	1520	-88170	939802	2210.199	2365.647	0.155505117	1997	0.060463743	0.00502521	0.633350224	0.37629515	4.203414892	1.5579603	0.869477198
38099	ND	Walsh County	1521	-128647	1042102	2169.722	2467.947	0.133196915	1997	0.010667712	0.060450365	0.521952832	0.403398033	3.439003052	1.590966	0.649957682
38101	ND	Ward County	1522	-414888	1037098	1883.481	2462.943	0.029772951	1997	0.002975019	8.17E-05	0.737270927	0.269623847	2.882583374	1.6302078	0.569137383
38103	ND	Wells County	1523	-277090	959647	2021.279	2385.492	0.075416655	1997	0.01570781	3.07E-05	0.510677286	0.341055672	4.141581329	1.6575858	0.633101574
38105	ND	Williams County	1524	-558704	1061065	1739.665	2486.91	0.032640837	1997	0.00528019	0	0.860875084	0.327490871	2.608635041	1.6355313	0.328156369
39001	OH	Adams County	1525	1078293	56968	3376.662	1482.813	0.088792349	1997	0.24862201	0.002987791	0.220323849	0.31440682	0.195828346	2.1821787	0.154735512
39003	OH	Allen County	1526	996245	261757	3294.614	1687.602	0.046832137	1997	0.379796116	0.001167958	0.603385283	0.387685366	0.800880711	1.9222398	0.641451413
39005	OH	Ashland County	1527	1147621	291541	3445.99	1717.386	0.173486269	1997	0.39982905	0.004531083	0.361742215	0.370282067	0.52378362	1.7550819	0.399781422
39007	OH	Ashtabula County	1528	1257875	406059	3556.244	1831.904	0.072993784	1997	0.246153431	0.026187683	0.263157895	0.522520284	0.298143763	1.543815	0.163123873
39009	OH	Athens County	1529	1191983	128406	3490.352	1554.251	0.045165746	1997	0.132274402	0.00441989	0.096685083	-0.059513505	0.176932038	2.0160855	0.066726372
39011	OH	Auglaize County	1530	989618	237290	3287.987	1663.135	0.083903485	1997	0.358018414	0.000381329	0.590485559	0.521330084	0.828704637	1.9289322	0.704002542
39013	OH	Belmont County	1531	1269045	217427	3567.414	1643.272	0.00586681	1997	0.057190201	0.003784316	0.002351203	0.090670279	0.283832998	1.8469503	0.12853395
39015	OH	Brown County	1532	1043121	62164	3341.49	1488.009	0.186682444	1997	0.271472549	0.001090845	0.542787942	0.345741698	0.347026441	2.0872683	0.341669151
39017	OH	Butler County	1533	975609	109866	3273.978	1535.711	0.190402694	1997	0.403686954	0.002417675	0.444344907	0.264681259	0.480288429	2.1852207	0.308303261
39019	OH	Carroll County	1534	1250324	277823	3548.693	1703.668	0.199740208	1997	0.241506795	0.005615508	0.089008793	0.296722489	0.301474841	1.8813249	0.195986153
39021	OH	Champaign County	1535	1033654	195702	3332.023	1621.547	0.166940152	1997	0.47349151	0.00023518	0.483085771	0.387381346	1.072880228	1.9143306	0.680239881
39023	OH	Clark County	1536	1035790	171248	3334.159	1597.093	0.113772621	1997	0.449496242	0.003001113	0.483117009	0.427331937	0.955102337	1.9281717	0.56134403
39025	OH	Clermont County	1537	1017144	71420	3315.513	1497.265	0.173669521	1997	0.258910723	0.00611021	0.545430544	0.141807855	0.307124695	2.3201334	0.180707109
39027	OH	Clinton County	1538	1041088	115743	3339.457	1541.588	0.16793624	1997	0.414851337	0.001570496	0.574171216	0.446490832	1.076566526	1.943838	0.709447619
39029	OH	Columbiana County	1539	1272824	302841	3571.193	1728.686	0.226160693	1997	0.360813086	0.019364927	0.205761366	0.450001083	0.34953187	1.7946279	0.242960743
39031	OH	Coshocton County	1540	1185999	236252	3484.368	1662.097	0.311699647	1997	0.488974048	0.003723049	0.133034217	0.346481105	0.373892249	1.9067256	0.202202216
39033	OH	Crawford County	1541	1093710	284068	3392.079	1709.913	0.089571595	1997	0.367592841	0.000427312	0.611001799	0.363017271	1.269174013	1.7725734	0.782710353
39037	OH	Darke County	1542	962197	185955	3260.566	1611.8	0.102846555	1997	0.41607995	0.002159526	0.545491394	0.996686445	0.724311482	1.8945576	0.76019581
39039	OH	Defiance County	1543	956399	318485	3254.768	1744.33	0.059254371	1997	0.253737292	0.000875519	0.714868149	0.453604744	0.830621615	1.8311319	0.577110799
39041	OH	Delaware County	1544	1095661	220119	3394.03	1645.964	0.054375949	1997	0.331516947	0.002001879	0.599754282	0.439382838	0.947889051	1.9844487	0.473735919
39043	OH	Erie County	1545	1110219	344185	3408.588	1770.03	0.129382857	1997	0.363655274	0.014768783	0.527996984	0.452057836	0.946543938	1.7835246	0.464052702
39045	OH	Fairfield County	1546	1135527	166809	3433.896	1592.654	0.220454283	1997	0.46442984	0.002680733	0.432520466	0.320473933	0.634817814	1.9523556	0.426853636
39047	OH	Fayette County	1547	1068772	135745	3367.141	1561.59	0.155299548	1997	0.414967071	0.000666079	0.568080755	0.362491744	1.896943542	1.9915974	0.821077586
39049	OH	Franklin County	1548	1100030	186094	3398.399	1611.939	0.122397486	1997	0.371826203	0.004792434	0.534546782	0.423373323	0.695164867	2.103543	0.180125422
39051	OH	Fulton County	1549	982174	352891	3280.543	1778.736	0.208149098	1997	0.445387115	0.006886717	0.52530841	0.403325393	1.013142496	1.7470206	0.697685323
39053	OH	Gallia County	1550	1177432	69007	3475.801	1494.852	0.074582924	1997	0.163268273	0.009849889	0.070948279	-0.023850422	0.148320458	2.2220289	0.090751088
39055	OH	Geauga County	1551	1226405	377418	3524.774	1803.263	0.051033167	1997	0.247795473	0.022834957	0.105093446	0.223929762	0.192257085	1.5206958	0.116457438
39057	OH	Greene County	1552	1030123	145248	3328.492	1571.093	0.153527796	1997	0.437697426	0.008147128	0.51566729	0.363073183	0.850150002	1.9928142	0.548128129
39059	OH	Guernsey County	1553	1225956	214489	3524.325	1640.334	0.051578769	1997	0.153383422	0.003333897	0.031961926	0.049030432	0.207661705	1.9760832	0.12245986
39061	OH	Hamilton County	1554	981743	83382	3280.112	1509.227	0.142991122	1997	0.303363761	0.04589221	0.40927848	0.809176983	0.25195734	2.352987	0.060429805
39063	OH	Hancock County	1555	1029381	291983	3327.75	1717.828	0.088194067	1997	0.341192406	0.002287636	0.645940136	0.330115904	1.068851162	1.8299151	0.744669497
39065	OH	Hardin County	1556	1035055	254586	3333.424	1680.431	0.08118047	1997	0.350005845	5.36E-05	0.625884038	0.708648632	1.14020093	1.9578312	0.681511826
39067	OH	Harrison County	1557	1255362	246476	3553.731	1672.321	0.13635699	1997	0.130303828	0.002865749	0.026961429	0.16716096	0.32347989	1.8839106	0.130210237
39069	OH	Henry County	1558	991215	324097	3289.584	1749.942	0.098828419	1997	0.352467552	0.010373869	0.614942554	0.427950816	1.076740117	1.8349344	0.853822636
39071	OH	Highland County	1559	1062158	92810	3360.527	1518.655	0.112393043	1997	0.330759938	0.00089354	0.550306306	0.396744107	0.558548739	2.0025486	0.391895432
39073	OH	Hocking County	1560	1152458	140746	3450.827	1566.591	0.065545205	1997	0.234702768	0.011728436	0.163997051	-0.151412551	0.176634231	1.9147869	0.055187483
39075	OH	Holmes County	1561	1180821	264627	3479.19	1690.472	0.231537998	1997	0.382499589	0.004964112	0.120409841	1.042476869	0.27286074	1.7371341	0.335482904
39077	OH	Huron County	1562	1115609	320441	3413.978	1746.286	0.067347271	1997	0.328000713	0.033941053	0.614467813	0.367103064	1.096757683	1.735461	0.602112447
39079	OH	Jackson County	1563	1148437	86577	3446.806	1512.422	0.065246973	1997	0.221497412	0.011194815	0.085265772	-0.076681818	0.251828221	2.1093228	0.088126742
39081	OH	Jefferson County	1564	1281258	261137	3579.627	1686.982	0.031706571	1997	0.144725771	0.0100589	0.031783064	0.056303832	0.260084155	1.9160037	0.099205747
39083	OH	Knox County	1565	1142479	240504	3440.848	1666.349	0.162222939	1997	0.428321927	0.003005794	0.35837912	0.428240224	0.534240761	1.6956108	0.394213758
39085	OH	Lake County	1566	1218013	398186	3516.382	1824.031	0.368352182	1997	0.047979562	0.078044677	0.106645481	5.748250304	0.162841314	1.7651205	0.072299607
39087	OH	Lawrence County	1567	1162291	41340	3460.66	1467.185	0.050683472	1997	0.126309249	0.026273744	0.040830818	-0.48979052	0.095822135	2.2888008	0.038479467
39089	OH	Licking County	1568	1142375	205996	3440.744	1631.841	0.148041059	1997	0.402452218	0.007296121	0.412581784	0.692406325	0.560835287	1.7934111	0.353624749
39091	OH	Logan County	1569	1030255	223330	3328.624	1649.175	0.114669739	1997	0.38830137	0.002618196	0.546714285	0.512080621	0.89361553	1.8775224	0.555943633
39093	OH	Lorain County	1570	1150013	342446	3448.382	1768.291	0.101777728	1997	0.20653348	0.022239272	0.643515481	0.829084922	0.540496743	1.7721171	0.313032787
39095	OH	Lucas County	1571	1020959	360235	3319.328	1786.08	0.09358519	1997	0.354509741	0.033338715	0.586898612	0.473830948	0.835897436	1.7873271	0.333097669
39097	OH	Madison County	1572	1068356	173084	3366.725	1598.929	0.148013751	1997	0.406486562	0.000855094	0.56924526	0.448361865	1.526560957	1.9672614	0.777880302
39099	OH	Mahoning County	1573	1268386	329794	3566.755	1755.639	0.182860114	1997	0.403307332	0.025897036	0.251939678	0.541901473	0.378668536	1.6694496	0.176544855
39101	OH	Marion County	1574	1077767	252229	3376.136	1678.074	0.061209675	1997	0.322857858	0.000524837	0.6591996	0.397667339	1.701848992	1.8992727	0.788804412
39103	OH	Medina County	1575	1173776	326040	3472.145	1751.885	0.118838547	1997	0.267681302	0.013325852	0.476897181	0.262464207	0.354574302	1.6911999	0.263830663
39105	OH	Meigs County	1576	1198261	101088	3496.63	1526.933	0.124651243	1997	0.171738851	0.047087608	0.052238486	0.536507848	0.184578939	2.0747961	0.083259141
39107	OH	Mercer County	1577	955776	230647	3254.145	1656.492	0.122800687	1997	0.413773015	0.00047823	0.510757994	1.397273786	0.832947064	1.9587438	0.758007064
39109	OH	Miami County	1578	996271	181317	3294.64	1607.162	0.183156579	1997	0.441016173	0.002377048	0.525941087	0.338850779	0.737259575	2.0139561	0.647287667
39111	OH	Monroe County	1579	1266342	184504	3564.711	1610.349	0.048432717	1997	0.091944671	0.003835871	0.002750978	0.059335891	0.173571227	1.8808686	0.087999307
39113	OH	Montgomery County	1580	995314	147733	3293.683	1573.578	0.184340485	1997	0.415081247	0.003654658	0.495368068	0.220285588	0.478879246	2.0720583	0.291045473
39115	OH	Morgan County	1581	1203307	162374	3501.676	1588.219	0.026887406	1997	0.157216076	0.004271071	0.030833062	0.212497966	0.200262303	1.9055088	0.09107927
39117	OH	Morrow County	1582	1109358	249644	3407.727	1675.489	0.116505249	1997	0.3599402	0.000763756	0.559719198	0.40101008	0.790926033	1.8057312	0.472671132
39119	OH	Muskingum County	1583	1189684	199050	3488.053	1624.895	0.15541571	1997	0.287154809	0.006678019	0.136655068	0.237838306	0.274243784	1.9626984	0.156982905
39123	OH	Ottawa County	1584	1064492	357087	3362.861	1782.932	0.065668827	1997	0.171341556	0.021643943	0.779095225	0.45368731	0.830103464	1.8014724	0.538381427
39125	OH	Paulding County	1585	951918	294695	3250.287	1720.54	0.070932746	1997	0.285424807	0.000382756	0.697860379	0.572283059	1.481381136	1.7421534	0.716648357
39127	OH	Perry County	1586	1169007	170201	3467.376	1596.046	0.243573789	1997	0.41247908	0.001566322	0.237973651	0.177417858	0.319810609	1.9044441	0.17659182
39129	OH	Pickaway County	1587	1104020	149904	3402.389	1575.749	0.148003057	1997	0.429169123	0.001270881	0.541823343	0.402373491	1.514745574	2.0568483	0.706418535
39131	OH	Pike County	1588	1109299	87383	3407.668	1513.228	0.11603384	1997	0.257006535	0.005573153	0.279980755	0.326481162	0.267840076	2.0737314	0.08800506
39133	OH	Portage County	1589	1230816	340801	3529.185	1766.646	0.096346488	1997	0.328484115	0.022299897	0.331081213	0.222268328	0.296188548	1.7103645	0.158938652
39135	OH	Preble County	1590	965260	142491	3263.629	1568.336	0.225029665	1997	0.465613417	0.001718718	0.486861903	0.310899054	0.737925338	1.9296927	0.599017443
39137	OH	Putnam County	1591	990483	289071	3288.852	1714.916	0.097452163	1997	0.287595044	0.0112422	0.675143399	0.431960481	0.816603427	1.8359991	0.872457203
39139	OH	Richland County	1592	1126754	280364	3425.123	1706.209	0.107950128	1997	0.39923407	0.004463129	0.438231257	0.563808729	0.518193755	1.708083	0.325406703
39141	OH	Ross County	1593	1106077	116094	3404.446	1541.939	0.095968169	1997	0.388213823	0.000993029	0.489509457	0.265568766	0.808842843	2.0538063	0.33652474
39143	OH	Sandusky County	1594	1066994	336934	3365.363	1762.779	0.137077537	1997	0.329275905	0.026295256	0.612320537	0.339591043	0.958328437	1.8011682	0.681944228
39145	OH	Scioto County	1595	1119924	58205	3418.293	1484.05	0.103751692	1997	0.268057436	0.009282537	0.391969638	0.150424322	0.293827687	2.2924512	0.104487613
39147	OH	Seneca County	1596	1072143	311622	3370.512	1737.467	0.106825604	1997	0.313174556	0.003899887	0.658117944	0.291710226	0.893765039	1.8413226	0.705691377
39149	OH	Shelby County	1597	994318	212206	3292.687	1638.051	0.162034898	1997	0.38770568	0.000274923	0.556824231	0.572779588	0.784731977	1.8810207	0.651662363
39151	OH	Stark County	1598	1223220	299760	3521.589	1725.605	0.128498142	1997	0.406432404	0.023990318	0.29615191	0.79370529	0.370245096	1.8515133	0.251720535
39155	OH	Trumbull County	1599	1264026	363107	3562.395	1788.952	0.268063943	1997	0.313662522	0.008113677	0.390195382	0.33926598	0.354818217	1.7044326	0.172899449
39157	OH	Tuscarawas County	1600	1220841	257407	3519.21	1683.252	0.222815432	1997	0.380810183	0.002156668	0.134588122	0.609298455	0.300947695	1.9131138	0.181621263
39159	OH	Union County	1601	1064614	218104	3362.983	1643.949	0.088214653	1997	0.299826893	0.000549733	0.660832086	0.525412358	0.991798429	1.9795815	0.612210994
39161	OH	Van Wert County	1602	955080	265841	3253.449	1691.686	0.038446552	1997	0.354577898	0.000270096	0.601152998	0.5299065	1.338735396	1.9366893	0.861708733
39163	OH	Vinton County	1603	1155965	113671	3454.334	1539.516	0.057303877	1997	0.11839495	0.002840397	0.058701533	0.067262399	0.226761543	2.0641491	0.041814368
39165	OH	Warren County	1604	1010456	113095	3308.825	1538.94	0.161987119	1997	0.371397388	0.008227689	0.528227209	0.22053448	0.533268096	2.0904624	0.320444922
39167	OH	Washington County	1605	1236482	149068	3534.851	1574.913	0.148963444	1997	0.273195421	0.020266985	0.140520709	0.216069045	0.207219668	2.0708415	0.110071565
39169	OH	Wayne County	1606	1179636	294527	3478.005	1720.372	0.211931259	1997	0.46798791	0.006125346	0.257905704	0.91564278	0.497693647	1.7229888	0.49095724
39171	OH	Williams County	1607	945083	343545	3243.452	1769.39	0.075198749	1997	0.323760006	0.005192507	0.6377249	0.4111951	0.888901761	1.7926506	0.536230176
39173	OH	Wood County	1608	1027533	332073	3325.902	1757.918	0.050704915	1997	0.313024314	0.010617457	0.65760014	0.410099784	1.164273088	1.8098379	0.719362433
39175	OH	Wyandot County	1609	1061892	278610	3360.261	1704.455	0.048204749	1997	0.353455465	0.000320334	0.631919629	0.629101224	1.357482381	1.8778266	0.693984925
40001	OK	Adair County	1610	120674	-344865	2419.043	1080.98	0.006253399	1997	0.004819813	0.014978496	0.002620001	0.987194127	0.219273857	2.7782586	0.109498984
40003	OK	Alfalfa County	1611	-206724	-249124	2091.645	1176.721	0.082903692	1997	0.006422461	0.003153928	0.894905734	0.180027658	2.004146582	3.2041386	0.578665518
40005	OK	Atoka County	1612	-3457	-513231	2294.912	912.614	0.047856766	1997	0.004200067	0.034296549	0.009840157	-0.027111154	0.248070969	3.4091694	0.065844668
40007	OK	Beaver County	1613	-397836	-240104	1900.533	1185.741	0.102987653	1997	0.022891418	0	0.704618144	0.357414355	2.045981029	2.8065492	0.182322496
40009	OK	Beckham County	1614	-333840	-407448	1964.529	1018.397	0.047254933	1997	0.007778396	0.078670224	0.653705816	0.172455742	0.943746941	3.11805	0.182648567
40011	OK	Blaine County	1615	-218818	-344029	2079.551	1081.816	0.229174968	1997	0.001187066	0.008236753	0.864720662	0.213501047	1.361346025	3.1285449	0.399860332
40013	OK	Bryan County	1616	-24108	-558829	2274.261	867.016	0.120742997	1997	0.078303863	0.039862919	0.114662415	0.092563523	0.364277107	3.4394373	0.137988864
40015	OK	Caddo County	1617	-215652	-421780	2082.717	1004.065	0.184892507	1997	0.011611711	0.021729561	0.678069093	0.142866904	1.021857923	3.1889286	0.338638036
40017	OK	Canadian County	1618	-179205	-381771	2119.164	1044.074	0.33380648	1997	0.005864528	0.005332238	0.817517941	0.221340343	1.002405748	3.3150195	0.371931934
40019	OK	Carter County	1619	-118281	-525877	2180.088	899.968	0.112177145	1997	0	0.149950758	0.073323379	-0.199941545	0.240902168	3.5253738	0.059201764
40021	OK	Cherokee County	1620	89932	-342726	2388.301	1083.119	0.045131717	1997	0	0.021334993	0.021674542	2.259909171	0.198723572	3.0351555	0.070898985
40023	OK	Choctaw County	1621	41264	-551765	2339.633	874.08	0.022491553	1997	0.038206176	0.034581991	0.147344229	0.165740552	0.343508772	3.5262864	0.099295762
40025	OK	Cimarron County	1622	-578816	-229207	1719.553	1196.638	0.191510709	1997	0.101516066	0.00417067	0.508766485	0.457038314	3.607134094	2.7172665	0.200336805
40027	OK	Cleveland County	1623	-120471	-420546	2177.898	1005.299	0.116296333	1997	0.031251547	0.009650121	0.227074776	-0.361346646	0.292700238	3.2398821	0.113855903
40029	OK	Coal County	1624	-27465	-489600	2270.904	936.245	0.061183653	1997	0.00464643	0.06196371	0.038245436	-0.031274659	0.324381711	3.3708402	0.087323345
40031	OK	Comanche County	1625	-225868	-478139	2072.501	947.706	0.250738612	1997	0.005671862	0.039245896	0.640903434	0.046698328	0.739176142	3.358368	0.170825409
40033	OK	Cotton County	1626	-217984	-519741	2080.385	906.104	0.207166821	1997	0	0.017953676	0.881949633	0.197001006	1.417190906	3.4989084	0.330849166
40035	OK	Craig County	1627	70277	-248085	2368.646	1177.76	0.06511805	1997	0.009587081	0.025195035	0.246269118	0.180899117	0.464425527	2.894463	0.200648174
40037	OK	Creek County	1628	-33437	-343756	2264.932	1082.089	0.008256746	1997	0.007507249	0.036647499	0.075858849	-0.361814272	0.205941296	3.2515938	0.064965742
40039	OK	Custer County	1629	-270673	-368632	2027.696	1057.213	0.184549638	1997	0.006217626	0.010062045	0.855540912	0.148041594	1.493743991	3.075462	0.35699552
40041	OK	Delaware County	1630	106963	-286873	2405.332	1138.972	0.005576147	1997	0.013915547	0.015073797	0.097640479	1.190179584	0.281889588	2.9510442	0.118673073
40043	OK	Dewey County	1631	-269983	-329992	2028.386	1095.853	0.042599512	1997	0.004828698	0.000602646	0.894687679	0.098727062	1.168350642	3.0111237	0.205482692
40045	OK	Ellis County	1632	-336187	-301918	1962.182	1123.927	0.118913225	1997	0.004938983	0.039303176	0.745319394	0.619062753	1.131668916	2.8178046	0.12694528
40047	OK	Garfield County	1633	-159434	-289250	2138.935	1136.595	0.143107846	1997	0.042109925	6.61E-05	0.935868487	0.141733203	1.754441217	3.1737186	0.624954536
40049	OK	Garvin County	1634	-119778	-475643	2178.591	950.202	0.227890236	1997	0.036953345	0.081551743	0.305842715	0.089414285	0.389085147	3.3630831	0.142215145
40051	OK	Grady County	1635	-171500	-440016	2126.869	985.829	0.265393771	1997	0.041549642	0.00428217	0.492984798	0.376228668	0.634030456	3.4082568	0.224702483
40053	OK	Grant County	1636	-158766	-242971	2139.603	1182.874	0.077626584	1997	0.023543597	0.001491259	0.883395489	0.11969607	2.487972978	3.1527288	0.649193598
40055	OK	Greer County	1637	-324311	-444684	1974.058	981.161	0.31164886	1997	0	0.061251059	0.797286686	0.188449092	1.328237151	3.3592806	0.235738666
40057	OK	Harmon County	1638	-351158	-464876	1947.211	960.969	0.221316102	1997	0.014599675	0.210834284	0.661506387	0.372049138	1.75742915	3.3322068	0.252014444
40059	OK	Harper County	1639	-325740	-239015	1972.629	1186.83	0.046652902	1997	0.006130568	0	0.842510583	0.361017722	1.769484687	3.083067	0.188116251
40061	OK	Haskell County	1640	80157	-418591	2378.526	1007.254	0.012322517	1997	0.009167271	0.0022172	0.055067582	1.0688273	0.337905399	3.2080932	0.117516768
40063	OK	Hughes County	1641	-22890	-438465	2275.479	987.38	0.108541437	1997	0.035541389	0.011863107	0.119997124	0.507800492	0.311681133	3.3276438	0.080097098
40065	OK	Jackson County	1642	-312550	-483895	1985.819	941.95	0.313086792	1997	0.02050918	0.205240021	0.727506407	0.241229316	1.969539599	3.4735077	0.493610042
40067	OK	Jefferson County	1643	-169085	-540756	2129.284	885.089	0.157065864	1997	0	0.165955064	0.532955367	0.831247599	0.662314182	3.5907768	0.085709384
40069	OK	Johnston County	1644	-60893	-519289	2237.476	906.556	0.048448925	1997	0	0.066745936	0.034357919	0.121451456	0.330622543	3.3668856	0.067380352
40071	OK	Kay County	1645	-101689	-241544	2196.68	1184.301	0.122263172	1997	0.001987754	0.011131423	0.822819417	0.126298693	1.524447977	3.0622293	0.506888138
40073	OK	Kingfisher County	1646	-174633	-337107	2123.736	1088.738	0.284823518	1997	0.005807346	0.010205379	0.814849013	0.129332763	1.292386925	3.1982067	0.459135489
40075	OK	Kiowa County	1647	-271510	-448726	2026.859	977.119	0.227838624	1997	0.001919576	0.061140147	0.846709193	0.239173897	2.001925098	3.2337981	0.412662062
40077	OK	Latimer County	1648	68318	-457381	2366.687	968.464	0.022978062	1997	0	0.001975192	0	0.201718943	0.262784179	3.261024	0.054490646
40079	OK	Le Flore County	1649	118096	-454110	2416.465	971.735	0.044108123	1997	0.034359341	0.046051062	0.252457079	1.371829317	0.350708502	3.20931	0.085352694
40081	OK	Lincoln County	1650	-79651	-365456	2218.718	1060.389	0.062719176	1997	0.009667008	0.036806008	0.082735934	-0.283323454	0.228272073	3.2663475	0.104048915
40083	OK	Logan County	1651	-129878	-340873	2168.491	1084.972	0.239318798	1997	0.006804758	0.002141231	0.655552229	0.103931668	0.71624827	3.2109831	0.229833568
40085	OK	Love County	1652	-114758	-559460	2183.611	866.385	0.029011325	1997	0.005598677	0.09886754	0.120117063	0.139989715	0.328866292	3.5644635	0.091149869
40087	OK	McClain County	1653	-131538	-441691	2166.831	984.154	0.264461028	1997	0.036832504	0.025356551	0.302404643	0.141400332	0.359014051	3.2657391	0.162783757
40089	OK	McCurtain County	1654	113079	-541203	2411.448	884.642	0.031133207	1997	0.066525284	0.021120517	0.206633407	1.335020251	0.243877313	3.3372261	0.047356193
40091	OK	McIntosh County	1655	30233	-402421	2328.602	1023.424	0.026352671	1997	0.018357266	0.061826537	0.085743825	-0.089304002	0.28194332	3.2362317	0.095979368
40093	OK	Major County	1656	-226952	-295299	2071.417	1130.546	0.172937876	1997	0.010024716	0.000325515	0.805664541	0.279742929	1.084439196	3.1690035	0.283439347
40095	OK	Marshall County	1657	-71116	-551532	2227.253	874.313	0.443082007	1997	0.025632664	0.060461779	0.089551265	0.161691669	0.255443928	3.5186814	0.056181653
40097	OK	Mayes County	1658	68749	-299052	2367.118	1126.793	0.004920841	1997	0.032049878	0.012327867	0.188962888	0.153532486	0.315549648	3.0260295	0.177004714
40099	OK	Murray County	1659	-98036	-500605	2200.333	925.24	0.116918386	1997	0.017151841	0.062699509	0.091238268	-0.252660441	0.326829648	3.3449832	0.077787005
40101	OK	Muskogee County	1660	55971	-375397	2354.34	1050.448	0.046066084	1997	0.053901428	0.019980125	0.291407877	0.139367344	0.436804541	3.1642884	0.19510021
40103	OK	Noble County	1661	-110047	-289161	2188.322	1136.684	0.232525821	1997	0.000749179	0.001727116	0.78078212	0.115388525	1.17791535	3.2357754	0.368424663
40105	OK	Nowata County	1662	33991	-244156	2332.36	1181.689	0.016193297	1997	0.019730254	0.011356615	0.155540877	0.149534301	0.357838316	2.9327922	0.125911398
40107	OK	Okfuskee County	1663	-29261	-392295	2269.108	1033.55	0.072886215	1997	0.035733545	0.067351631	0.080691397	0.074170806	0.308085799	3.464838	0.08808405
40109	OK	Oklahoma County	1664	-127303	-381825	2171.066	1044.02	0.142464539	1997	0.029299645	0.011347518	0.506050532	-0.085161717	0.369781508	3.2333418	0.098184766
40111	OK	Okmulgee County	1665	3181	-372313	2301.55	1053.532	0.037937696	1997	0.033587117	0.08017727	0.148439149	-0.178002846	0.365148991	3.1837572	0.13615912
40113	OK	Osage County	1666	-35480	-263012	2262.889	1162.833	0.03317898	1997	0.019287194	0.017889672	0.462572831	0.657127918	0.451388758	3.0649671	0.048540852
40115	OK	Ottawa County	1667	105480	-239411	2403.849	1186.434	0.094867531	1997	0.024664671	0.037412704	0.458851569	0.600811551	0.541873401	2.7992484	0.290891901
40117	OK	Pawnee County	1668	-62789	-297534	2235.58	1128.311	0.051545147	1997	0	0.011588605	0.524553356	-0.064840979	0.397375137	3.1731102	0.108710898
40119	OK	Payne County	1669	-87666	-323881	2210.703	1101.964	0.069170478	1997	0.010009085	0.012996412	0.247963536	-0.032126494	0.343685004	3.1563792	0.146722027
40121	OK	Pittsburg County	1670	22914	-452291	2321.283	973.554	0.033302215	1997	0.015618829	0.010897275	0.02635453	-0.020589985	0.234178785	3.3428538	0.062998998
40123	OK	Pontotoc County	1671	-62701	-473735	2235.668	952.11	0.023591799	1997	0.008845185	0.106476262	0.019270116	-0.037885228	0.276631995	3.3331194	0.103219479
40125	OK	Pottawatomie County	1672	-86245	-420406	2212.124	1005.439	0.044742143	1997	0.029626112	0.032246442	0.162919048	-0.061890568	0.31252911	3.2522022	0.120680935
40129	OK	Roger Mills County	1673	-333134	-360850	1965.235	1064.995	0.106477843	1997	0	0.005473227	0.596067279	0.195653	0.730174465	2.9376594	0.095067526
40131	OK	Rogers County	1674	35219	-291545	2333.588	1134.3	0.040965313	1997	0.013554311	0.062923872	0.175654077	-0.03975056	0.297219916	2.9873961	0.152064392
40133	OK	Seminole County	1675	-56037	-424987	2242.332	1000.858	0.030263305	1997	0.023429655	0.042554576	0.063734241	0.344908048	0.257357797	3.3189741	0.087181117
40135	OK	Sequoyah County	1676	112491	-388172	2410.86	1037.673	0.026243668	1997	0.075263682	0.009488415	0.203782908	0.443393821	0.289311501	3.0756141	0.105025525
40137	OK	Stephens County	1677	-169736	-499090	2128.633	926.755	0.159473257	1997	0	0.019240438	0.334976989	0.005476789	0.344355956	3.3785973	0.090743229
40139	OK	Texas County	1678	-487631	-235185	1810.738	1190.66	0.198794593	1997	0.183434355	0.002562676	0.5871077	0.736884538	3.374925479	2.7578772	0.290456772
40141	OK	Tillman County	1679	-268290	-509067	2030.079	916.778	0.353890917	1997	0.008855219	0.137714351	0.729693715	0.265240078	2.003003787	3.5341956	0.434736023
40143	OK	Tulsa County	1680	5136	-319484	2303.505	1106.361	0.127150282	1997	0.019520289	0.164800039	0.229460996	0.019527121	0.292118093	3.1261113	0.110494041
40145	OK	Wagoner County	1681	42874	-337122	2341.243	1088.723	0.050775562	1997	0.032552496	0.027382083	0.536266751	0.127665752	0.583994232	3.2156982	0.248055758
40147	OK	Washington County	1682	8499	-253401	2306.868	1172.444	0.021859828	1997	0.003600716	0.113724534	0.349292634	0.075893481	0.349958539	3.0409353	0.159993476
40149	OK	Washita County	1683	-271123	-407222	2027.246	1018.623	0.18027625	1997	0.00819931	0.067467734	0.812988603	0.18446223	1.489682485	3.1510557	0.470403147
40151	OK	Woods County	1684	-254613	-243777	2043.756	1182.068	0.049107308	1997	0	0.001110487	0.910648795	0.102168947	1.867682511	2.9744676	0.295447744
40153	OK	Woodward County	1685	-291406	-280885	2006.963	1144.96	0.024586423	1997	0.006226264	9.90E-05	0.78903902	0.19326045	1.02872102	2.8775799	0.1456018
41001	OR	Baker County	1686	-1700429	837204	597.94	2263.049	0.050938604	1997	0.005390001	0.04074097	0.07809925	0.282150177	0.686430443	1.3839579	0.040820506
41003	OR	Benton County	1687	-2146879	935424	151.49	2361.269	0.283444885	1997	0.007171152	0.157082366	0.063679825	0.724524336	0.544846987	1.6638219	0.168547448
41005	OR	Clackamas County	1688	-2033098	981651	265.271	2407.496	0.29039555	1997	0.008862794	0.12894932	0.02170581	2.247598228	0.113844409	1.481454	0.067154531
41009	OR	Columbia County	1689	-2074315	1081316	224.054	2507.161	0.02899681	1997	0.003403049	0.017511521	0.016022687	-0.044070661	0.11847565	1.2606048	0.033294653
41021	OR	Gilliam County	1690	-1875581	958984	422.788	2384.829	0.024031372	1997	0	0	0.803543939	0.233087213	4.383194829	1.6694496	0.15723772
41027	OR	Hood River County	1691	-1979925	1004595	318.444	2430.44	0.825764793	1997	0	0.874439858	0.004340002	0.863641544	0.145425717	1.3258557	0.054833319
41031	OR	Jefferson County	1692	-1971183	899092	327.186	2324.937	0.278119226	1997	0	0.022548169	0.241450172	0.244693388	0.748240207	1.8425394	0.04641077
41035	OR	Klamath County	1693	-2067138	702230	231.231	2128.075	0.266211433	1997	0.001036788	0.002066426	0.04217225	0.423496693	0.88748366	1.3650975	0.035648812
41039	OR	Lane County	1694	-2120542	862840	177.827	2288.685	0.205808194	1997	0.0058015	0.119812121	0.031015709	0.269251458	0.233215033	1.960569	0.030321781
41043	OR	Linn County	1695	-2079019	914216	219.35	2340.061	0.095975955	1997	0.010840702	0.046393971	0.020565234	0.306698814	0.807807224	1.5124824	0.18635492
41047	OR	Marion County	1696	-2069587	959447	228.782	2385.292	0.349824925	1997	0.010250889	0.224758744	0.048246804	1.159658155	0.437482482	1.289808	0.295119339
41049	OR	Morrow County	1697	-1827080	950639	471.289	2376.484	0.266023977	1997	0.063344208	0.024666579	0.705357212	0.629203251	4.003319528	1.8469503	0.197502126
41051	OR	Multnomah County	1698	-2036563	1023939	261.806	2449.784	0.439000264	1997	0.015563176	0.321748879	0.108018992	3.277207641	0.128705896	2.056392	0.054493571
41053	OR	Polk County	1699	-2132341	978557	166.028	2404.402	0.203622049	1997	0.013973617	0.09050576	0.091942215	0.695970531	0.500917649	1.6060239	0.231263364
41055	OR	Sherman County	1700	-1910839	971782	387.53	2397.627	0.008934703	1997	0	0.000185175	0.808606017	0.370410112	4.131690522	1.6861806	0.244780637
41059	OR	Umatilla County	1701	-1758143	952574	540.226	2378.419	0.202214912	1997	0.018981932	0.105887672	0.6606235	0.449126688	1.715867859	2.0226258	0.205342206
41061	OR	Union County	1702	-1710361	908420	588.008	2334.265	0.168874556	1997	0.003514508	0.009367567	0.342452939	0.221645508	0.721348242	1.6299036	0.086042979
41065	OR	Wasco County	1703	-1954295	955679	344.074	2381.524	0.124211694	1997	0	0.10042967	0.746355887	0.473651081	1.043208984	1.8200286	0.056457087
41067	OR	Washington County	1704	-2087152	1041013	211.217	2466.858	0.291881815	1997	0.040822552	0.20019208	0.201660923	1.570914977	0.239999892	1.9884033	0.190164647
41071	OR	Yamhill County	1705	-2113675	1011095	184.694	2436.94	0.21360337	1997	0.022636024	0.21733154	0.148484009	1.623917974	0.29201199	1.6866369	0.219897131
42001	PA	Adams County	1706	1586931	260760	3885.3	1686.605	0.230596327	1997	0.252954632	0.181431885	0.222439319	0.676328208	0.467216126	2.1014136	0.37703611
42005	PA	Armstrong County	1707	1380361	326942	3678.73	1752.787	0.059197406	1997	0.24906364	0.004507499	0.052955006	0.241706904	0.325125464	1.7900649	0.145205002
42007	PA	Beaver County	1708	1309824	299678	3608.193	1725.523	0.098829791	1997	0.233713682	0.020305494	0.060260289	0.136656945	0.193478537	1.905813	0.096961672
42009	PA	Bedford County	1709	1477859	254054	3776.228	1679.899	0.214559426	1997	0.343528418	0.015418347	0.033431563	0.529912096	0.400934723	1.753713	0.153461434
42011	PA	Berks County	1710	1681099	343015	3979.468	1768.86	0.344607333	1997	0.436224992	0.014913194	0.214682462	1.253369144	0.406447997	2.1167757	0.320854366
42013	PA	Blair County	1711	1479610	308179	3777.979	1734.024	0.468640422	1997	0.453117004	0.016831252	0.061600864	0.865983308	0.478921951	1.5214563	0.156961039
42015	PA	Bradford County	1712	1600133	481314	3898.502	1907.159	0.045560842	1997	0.231163319	0.002196599	0.007531518	0.428750349	0.467612916	1.5508116	0.199745848
42017	PA	Bucks County	1713	1750501	350000	4048.87	1775.845	0.242883697	1997	0.363519056	0.040647034	0.22420388	0.323745539	0.322583363	2.0329686	0.164035097
42019	PA	Butler County	1714	1341557	330820	3639.926	1756.665	0.117941614	1997	0.272147423	0.013853414	0.066987027	0.247010693	0.238364194	1.6376607	0.136985245
42021	PA	Cambria County	1715	1449102	303733	3747.471	1729.578	0.242678953	1997	0.23896395	0.007948862	0.048689372	0.319521616	0.319791598	1.4866254	0.108849761
42025	PA	Carbon County	1716	1686869	401467	3985.238	1827.312	0.240580762	1997	0.268965517	0.02954628	0.080072595	0.252050575	0.264309151	1.5946164	0.055147153
42027	PA	Centre County	1717	1513813	364548	3812.182	1790.393	0.363083572	1997	0.363887633	0.026307855	0.135031911	0.466375572	0.367028488	1.7245098	0.11189533
42029	PA	Chester County	1718	1706615	298384	4004.984	1724.229	0.32756829	1997	0.429647411	0.010125746	0.181135663	1.9167625	0.345658215	2.0782944	0.255854908
42031	PA	Clarion County	1719	1376581	369012	3674.95	1794.857	0.087808711	1997	0.249416255	0.006376291	0.03298159	0.302991843	0.337685181	1.5269319	0.115350733
42033	PA	Clearfield County	1720	1458229	362668	3756.598	1788.513	0.156578432	1997	0.221703659	0.005878371	0.010331683	0.184559953	0.279212963	1.5850341	0.037987426
42035	PA	Clinton County	1721	1521719	401777	3820.088	1827.622	0.47491462	1997	0.444909741	0.019718653	0.119734916	0.987022551	0.329731614	1.6618446	0.042911225
42037	PA	Columbia County	1722	1626663	402940	3925.032	1828.785	0.277241924	1997	0.359776356	0.056686621	0.193331675	0.30767599	0.378919638	1.7813952	0.217359685
42039	PA	Crawford County	1723	1310680	412601	3609.049	1838.446	0.075381733	1997	0.31511007	0.007456675	0.057152225	0.458945667	0.351656823	1.507311	0.161895018
42041	PA	Cumberland County	1724	1576373	291793	3874.742	1717.638	0.257163993	1997	0.43917888	0.014166166	0.169392945	0.814753217	0.419783325	2.1017178	0.307670922
42043	PA	Dauphin County	1725	1610775	327587	3909.144	1753.432	0.198868204	1997	0.378820599	0.01092388	0.235423005	0.773652222	0.379376746	1.8948618	0.178824077
42049	PA	Erie County	1726	1310583	447126	3608.952	1872.971	0.249173841	1997	0.26226405	0.192171542	0.091267847	0.537577099	0.297378439	1.5226731	0.181430194
42051	PA	Fayette County	1727	1383085	226530	3681.454	1652.375	0.178715875	1997	0.212525278	0.010616785	0.039159926	0.184188574	0.227180061	1.8807165	0.093090998
42055	PA	Franklin County	1728	1543763	258282	3842.132	1684.127	0.305376293	1997	0.441993576	0.032291249	0.138375689	1.178732134	0.49373518	2.1701628	0.338431351
42057	PA	Fulton County	1729	1511097	251505	3809.466	1677.35	0.101280559	1997	0.259009734	0.002130137	0.049290367	0.390610722	0.328219762	1.9379061	0.143069258
42059	PA	Greene County	1730	1336154	210756	3634.523	1636.601	0.021954922	1997	0.047384094	0.003299077	0.003503445	-0.179944918	0.196419355	1.8350865	0.092562566
42061	PA	Huntingdon County	1731	1511416	307192	3809.785	1733.037	0.211113788	1997	0.38297599	0.007805348	0.055986509	0.585926658	0.394499249	1.8104463	0.109012972
42063	PA	Indiana County	1732	1414897	314927	3713.266	1740.772	0.153409252	1997	0.27850462	0.017222866	0.042061092	0.51535981	0.319454412	1.7716608	0.132193723
42065	PA	Jefferson County	1733	1412326	368243	3710.695	1794.088	0.053250329	1997	0.22004514	0.00483643	0.018948883	0.329341502	0.313913111	1.4998581	0.096142217
42067	PA	Juniata County	1734	1556811	329416	3855.18	1755.261	0.138985724	1997	0.389732736	0.013383964	0.1437168	1.183558751	0.307743394	1.9427733	0.192503854
42069	PA	Lackawanna County	1735	1682136	459612	3980.505	1885.457	0.097873465	1997	0.151631224	0.091005151	0.083806631	0.569025448	0.226212708	1.6613883	0.051154631
42071	PA	Lancaster County	1736	1663584	296659	3961.953	1722.504	0.399341769	1997	0.570208744	0.021200959	0.13976114	2.152732676	0.263583364	2.1102354	0.506535817
42073	PA	Lawrence County	1737	1305320	333684	3603.689	1759.529	0.287988536	1997	0.404432405	0.007989321	0.107826394	0.332449339	0.280608114	1.7267913	0.220190534
42075	PA	Lebanon County	1738	1638338	328055	3936.707	1753.9	0.304261689	1997	0.502102228	0.009201374	0.229671128	1.991637316	0.410075871	1.9555497	0.393257727
42077	PA	Lehigh County	1739	1703818	370391	4002.187	1796.236	0.335601942	1997	0.502680506	0.014118601	0.28562919	0.350816403	0.647962159	1.9175247	0.357123848
42079	PA	Luzerne County	1740	1657652	424402	3956.021	1850.247	0.237558838	1997	0.300081156	0.098328194	0.086901477	0.256608451	0.233551684	1.791738	0.052891631
42081	PA	Lycoming County	1741	1566062	423385	3864.431	1849.23	0.217098574	1997	0.396672071	0.02476023	0.09181346	0.445288732	0.322019424	1.6204734	0.091557811
42085	PA	Mercer County	1742	1305691	368738	3604.06	1794.583	0.110802985	1997	0.37183428	0.010123622	0.123788841	0.374364963	0.30964418	1.6423758	0.206038963
42087	PA	Mifflin County	1743	1537318	334337	3835.687	1760.182	0.336436143	1997	0.452676954	0.009183482	0.081943317	1.068596517	0.270023617	1.752192	0.182193212
42091	PA	Montgomery County	1744	1732344	331244	4030.713	1757.089	0.183868679	1997	0.381128699	0.044894937	0.205251628	-0.008332665	0.255771007	2.0935044	0.104006635
42093	PA	Montour County	1745	1606359	396140	3904.728	1821.985	0.424944486	1997	0.364803849	0.018566494	0.272168764	0.823394276	0.39491954	1.7389593	0.318422998
42095	PA	Northampton County	1746	1723640	391157	4022.009	1817.002	0.301099384	1997	0.547156259	0.01159484	0.242597479	0.225034789	0.604363965	1.9161558	0.282373534
42097	PA	Northumberland County	1747	1606509	376190	3904.878	1802.035	0.3008618	1997	0.445375327	0.035444223	0.285678277	0.867092125	0.525395084	1.8352386	0.276190236
42099	PA	Perry County	1748	1571249	317322	3869.618	1743.167	0.097001497	1997	0.314487472	0.004793371	0.161810291	0.835583798	0.410022878	1.9226961	0.186291988
42105	PA	Potter County	1749	1489369	453125	3787.738	1878.97	0.095093545	1997	0.185943501	0.064211374	0.03309689	0.644737021	0.450705012	1.2088908	0.046620798
42107	PA	Schuylkill County	1750	1650423	369165	3948.792	1795.01	0.326745445	1997	0.374777042	0.025449102	0.203560963	0.830794103	0.379997942	1.7453475	0.125402297
42109	PA	Snyder County	1751	1578904	361040	3877.273	1786.885	0.12942543	1997	0.402035207	0.029366534	0.153229501	0.977428833	0.320551279	1.9348641	0.284782998
42111	PA	Somerset County	1752	1433749	241785	3732.118	1667.63	0.141811296	1997	0.295326318	0.00354333	0.012182028	0.475076658	0.403856995	1.3640328	0.148453737
42113	PA	Sullivan County	1753	1608614	444227	3906.983	1870.072	0.080187717	1997	0.211657485	0.003604707	0.015983133	0.322658414	0.391620499	1.4248728	0.051007537
42115	PA	Susquehanna County	1754	1657141	497625	3955.51	1923.47	0.024762288	1997	0.132638523	0.002895902	0.001068542	0.200408111	0.358618928	1.3682916	0.121601911
42117	PA	Tioga County	1755	1540824	466765	3839.193	1892.61	0.044506695	1997	0.16619438	0.004228947	0.004942785	0.365378767	0.446154811	1.4152905	0.127095373
42119	PA	Union County	1756	1574971	382155	3873.34	1808	0.186034989	1997	0.386438998	0.011777261	0.247589282	1.260324161	0.37271113	1.8975996	0.260148952
42121	PA	Venango County	1757	1344769	386601	3643.138	1812.446	0.085667885	1997	0.244146705	0.002751838	0.020932016	0.210633975	0.208709161	1.5964416	0.05055832
42123	PA	Warren County	1758	1375753	438997	3674.122	1864.842	0.058171265	1997	0.174903625	0.008316369	0.016676051	0.112585582	0.210992406	1.3952133	0.040442116
42125	PA	Washington County	1759	1327579	247189	3625.948	1673.034	0.050358066	1997	0.121217424	0.013205363	0.017755223	-0.016314165	0.212252035	1.7806347	0.134585328
42127	PA	Wayne County	1760	1701685	487899	4000.054	1913.744	0.032285078	1997	0.090111731	0.007801309	0	0.250463744	0.291607223	1.4070771	0.094064717
42129	PA	Westmoreland County	1761	1390373	271942	3688.742	1697.787	0.192381029	1997	0.303932157	0.018747417	0.068082723	0.158745016	0.258850451	1.7943237	0.113175823
42131	PA	Wyoming County	1762	1647073	460941	3945.442	1886.786	0.062247657	1997	0.272653864	0.029315732	0.003581084	0.31611745	0.348386071	1.4034267	0.109544068
42133	PA	York County	1763	1626686	274729	3925.055	1700.574	0.196124472	1997	0.432620678	0.024212165	0.318361798	0.483300065	0.430603626	2.2329801	0.345625891
44001	RI	Bristol County	1764	2022725	577216	4321.094	2003.061	0.293700787	1997	0.134645669	0.221259843	0	1.268062992	0.116856827	1.9111365	0.080082933
44005	RI	Newport County	1765	2031131	561296	4329.5	1987.141	0.36694726	1997	0.205462979	0.085895894	0.175914791	0.807067514	0.155044748	1.720251	0.080862317
45001	SC	Abbeville County	1766	1240801	-437805	3539.17	988.04	0.030813587	1997	0.004685107	0.017298856	0.044868907	0.110306935	0.148301065	3.1095324	0.033785939
45003	SC	Aiken County	1767	1327483	-500534	3625.852	925.311	0.30370429	1997	0.113846235	0.190332964	0.333597172	0.805824847	0.263206506	3.7133694	0.054697364
45005	SC	Allendale County	1768	1362801	-557386	3661.17	868.459	0.443367382	1997	0.270695083	0.203655471	0.574139923	0.02789633	2.179964451	3.7348155	0.166566218
45007	SC	Anderson County	1769	1219763	-407658	3518.132	1018.187	0.069083114	1997	0.06026503	0.030814577	0.194874793	0.111610884	0.175689671	3.2394258	0.08438124
45009	SC	Bamberg County	1770	1386639	-527880	3685.008	897.965	0.458056615	1997	0.318284584	0.336630399	0.366044934	0.375310631	0.919309792	3.7889631	0.168220167
45011	SC	Barnwell County	1771	1350678	-528138	3649.047	897.707	0.474419297	1997	0.238147707	0.254764741	0.379422275	0.156109688	0.564113764	3.8082798	0.093806429
45017	SC	Calhoun County	1772	1403309	-473573	3701.678	952.272	0.646132889	1997	0.235507795	0.49663236	0.282219616	0.40216475	0.972690467	3.7624977	0.21027151
45021	SC	Cherokee County	1773	1302647	-335590	3601.016	1090.255	0.127629842	1997	0.004114587	0.118701964	0.073519137	1.843343684	0.175588544	2.9277729	0.050643436
45023	SC	Chester County	1774	1350322	-367954	3648.691	1057.891	0.085978505	1997	0.051237191	0.155377822	0.130467383	1.235445861	0.190569183	3.1883202	0.032019776
45025	SC	Chesterfield County	1775	1441627	-358362	3739.996	1067.483	0.236081849	1997	0.128171087	0.070535946	0.534214552	1.740479475	0.407788815	3.3711444	0.067346021
45027	SC	Clarendon County	1776	1454929	-465767	3753.298	960.078	0.572100158	1997	0.331848773	0.160698733	0.691805226	0.595816607	1.579416316	3.6695646	0.226203013
45031	SC	Darlington County	1777	1465549	-388710	3763.918	1037.135	0.632966248	1997	0.120800317	0.237614493	0.802980436	0.380242064	1.34445396	3.5115327	0.285280141
45033	SC	Dillon County	1778	1516963	-372715	3815.332	1053.13	0.416191319	1997	0.056980752	0.208583717	0.947655797	0.67609874	1.427147273	3.4208811	0.250088187
45035	SC	Dorchester County	1779	1448829	-532843	3747.198	893.002	0.539831463	1997	0.370202313	0.255740166	0.357408481	0.48853377	0.461743254	3.7529154	0.079956629
45037	SC	Edgefield County	1780	1293165	-480386	3591.534	945.459	0.463142523	1997	0.057301402	0.436098131	0.124007009	1.871159657	0.355444825	3.5255259	0.052888085
45041	SC	Florence County	1781	1494782	-418223	3793.151	1007.622	0.532380093	1997	0.153982687	0.101547859	0.75732035	0.140927327	0.654319786	3.5881911	0.195411563
45045	SC	Greenville County	1782	1237789	-362889	3536.158	1062.956	0.191767301	1997	0.029145379	0.097364143	0.139979099	-0.26243033	0.127482255	3.0883905	0.033987338
45047	SC	Greenwood County	1783	1272151	-440730	3570.52	985.115	0.057444194	1997	0.027032562	0.018431292	0.032459554	0.302490272	0.165432894	3.1686993	0.032914817
45049	SC	Hampton County	1784	1386598	-577237	3684.967	848.608	0.640292284	1997	0.28663671	0.320716271	0.464334872	0.147971352	1.183527777	3.9215943	0.137165543
45051	SC	Horry County	1785	1560756	-417534	3859.125	1008.311	0.33901437	1997	0.210060742	0.019814826	0.652385446	0.347720804	0.444348362	3.6487269	0.138669061
45057	SC	Lancaster County	1786	1391312	-361718	3689.681	1064.127	0.014305797	1997	0.039857769	0.015132721	0.124452162	4.100735136	0.15692152	3.2833827	0.03409543
45059	SC	Laurens County	1787	1277646	-402916	3576.015	1022.929	0.05945732	1997	0.033290822	0.037424689	0.071683012	0.408208804	0.189036404	3.0868695	0.049068325
45061	SC	Lee County	1788	1441906	-411875	3740.275	1013.97	0.46582588	1997	0.140605899	0.314883625	0.653175343	0.635579332	1.911417004	3.4943454	0.312285311
45063	SC	Lexington County	1789	1354347	-456060	3652.716	969.785	0.208623887	1997	0.197262922	0.207997075	0.331870772	0.52725674	0.21956968	3.560661	0.0791609
45067	SC	Marion County	1790	1524424	-406314	3822.793	1019.531	0.410998883	1997	0.081306003	0.088070104	0.84258647	0.364914309	0.965036965	3.6027927	0.138927956
45069	SC	Marlboro County	1791	1485491	-354763	3783.86	1071.082	0.647354635	1997	0.030747034	0.456428862	0.589628654	0.234432429	1.979618435	3.3574554	0.229367024
45071	SC	Newberry County	1792	1317651	-418493	3616.02	1007.352	0.071741696	1997	0.198069466	0.007587253	0.340288316	2.537153515	0.251436081	3.3436143	0.057521406
45075	SC	Orangeburg County	1793	1405774	-499644	3704.143	926.201	0.510101828	1997	0.321441184	0.292776421	0.400629801	0.530069749	0.719303538	3.7830312	0.189098649
45081	SC	Saluda County	1794	1311005	-451352	3609.374	974.493	0.17176577	1997	0.075335143	0.192203306	0.164117115	2.950768704	0.249881831	3.4385247	0.081978332
45083	SC	Spartanburg County	1795	1271305	-353566	3569.674	1072.279	0.148855789	1997	0.064565076	0.172080637	0.153283993	0.262223495	0.159634787	3.1142475	0.061787624
45085	SC	Sumter County	1796	1435162	-440969	3733.531	984.876	0.394106903	1997	0.343389015	0.125300884	0.590567658	0.841578065	1.039467398	3.5824113	0.189686304
45089	SC	Williamsburg County	1797	1500432	-462779	3798.801	963.066	0.674724761	1997	0.2747715	0.315421168	0.342958039	0.208933233	0.543271876	3.6304749	0.128439917
45091	SC	York County	1798	1343035	-337426	3641.404	1088.419	0.198580688	1997	0.010911478	0.169209943	0.124251374	2.661563978	0.171347841	3.2242158	0.055068527
46003	SD	Aurora County	1799	-206014	526941	2092.355	1952.786	0.11917618	1997	0.383125012	0	0.295200194	0.348040863	1.884280936	2.0019402	0.352063235
46005	SD	Beadle County	1800	-181165	603692	2117.204	2029.537	0.079848455	1997	0.319290415	3.45E-05	0.354643297	0.406675542	2.337482627	1.8988164	0.431445704
46007	SD	Bennett County	1801	-458890	480009	1839.479	1905.854	0.044876114	1997	0.058716116	0	0.364531058	0.215430637	3.076438797	1.5973542	0.207172598
46009	SD	Bon Homme County	1802	-153139	444493	2145.23	1870.338	0.040947464	1997	0.385004623	9.85E-05	0.428905956	0.251104119	1.422130224	2.0924397	0.628298681
46011	SD	Brookings County	1803	-63009	596800	2235.36	2022.645	0.125884401	1997	0.379730106	0.000374186	0.484975918	0.479219519	1.562050567	1.6633656	0.568614274
46013	SD	Brown County	1804	-183804	734393	2114.565	2160.238	0.068137843	1997	0.222062731	9.22E-06	0.547369602	0.436532515	3.181565257	1.7391114	0.587782787
46015	SD	Brule County	1805	-247657	528241	2050.712	1954.086	0.042072306	1997	0.354573295	0	0.212865207	0.404673231	2.392838675	1.9406439	0.3531559
46017	SD	Buffalo County	1806	-256156	568342	2042.213	1994.187	0.118622803	1997	0.295368006	0	0.251105113	0.228376055	4.336095648	1.8588141	0.219695062
46019	SD	Butte County	1807	-592203	680352	1706.166	2106.197	0.074465155	1997	0.07798182	0.000651914	0.192783032	0.40465121	0.973358	1.7605575	0.075175545
46021	SD	Campbell County	1808	-315720	759260	1982.649	2185.105	0.033078914	1997	0.130888697	1.99E-05	0.487568859	0.353814208	2.711111111	1.8095337	0.307730152
46023	SD	Charles Mix County	1809	-209658	470192	2088.711	1896.037	0.09511411	1997	0.329413072	4.29E-05	0.397555919	0.292666258	2.396331463	2.0985237	0.5378476
46025	SD	Clark County	1810	-136640	652102	2161.729	2077.947	0.048760375	1997	0.258367564	0	0.490805891	0.464798148	2.211924142	1.6651908	0.419283804
46027	SD	Clay County	1811	-79357	435145	2219.012	1860.99	0.227898953	1997	0.35342243	0.000111041	0.519225888	0.322992465	2.273698638	2.0734272	0.944862252
46029	SD	Codington County	1812	-93836	664722	2204.533	2090.567	0.009108596	1997	0.231791231	0.000160022	0.548086479	0.362128259	1.770550473	1.6435926	0.516379189
46031	SD	Corson County	1813	-405042	756674	1893.327	2182.519	0.061544308	1997	0.041583497	0	0.428388302	0.283734656	2.671673374	1.837368	0.135131483
46035	SD	Davison County	1814	-172573	521216	2125.796	1947.061	0.056033714	1997	0.343733277	2.23E-05	0.45579513	0.300208798	1.82025915	1.9915974	0.638745388
46037	SD	Day County	1815	-125960	708527	2172.409	2134.372	0.015694881	1997	0.149371374	1.73E-05	0.62937719	0.406989738	2.077390498	1.6895268	0.415875849
46039	SD	Deuel County	1816	-52991	640076	2245.378	2065.921	0.054210712	1997	0.329259351	4.04E-05	0.456876793	0.527768393	1.422448695	1.667016	0.425755822
46041	SD	Dewey County	1817	-383061	694046	1915.308	2119.891	0.049639071	1997	0.064730804	0	0.310398749	0.265956163	2.464869952	1.8095337	0.105960951
46043	SD	Douglas County	1818	-191225	489682	2107.144	1915.527	0.051472361	1997	0.381923046	0	0.356870127	0.483259671	1.772400774	2.1345714	0.534759588
46045	SD	Edmunds County	1819	-252072	717516	2046.297	2143.361	0.163703869	1997	0.114594368	3.32E-06	0.436545863	0.424040331	3.575136239	1.7117334	0.409943347
46049	SD	Faulk County	1820	-247745	678677	2050.624	2104.522	0.069345873	1997	0.137839074	0	0.412639149	0.436115368	4.242607103	1.8376722	0.429540646
46051	SD	Grant County	1821	-60375	685989	2237.994	2111.834	0.021721572	1997	0.283614522	7.38E-05	0.558274738	0.426139686	1.998926388	1.7383509	0.553469755
46053	SD	Gregory County	1822	-258107	470091	2040.262	1895.936	0.09860209	1997	0.258725935	2.93E-05	0.147592542	0.240857056	1.60723242	1.9891638	0.304613205
46055	SD	Haakon County	1823	-441455	601294	1856.914	2027.139	0.026025767	1997	0.025426807	0	0.527173451	0.183261677	4.329340516	1.9036836	0.221893075
46057	SD	Hamlin County	1824	-94245	630853	2204.124	2056.698	0.045308483	1997	0.370941828	6.22E-05	0.514791857	0.494254326	2.072015378	1.6525665	0.565687062
46059	SD	Hand County	1825	-238576	620165	2059.793	2046.01	0.056929486	1997	0.208102514	0	0.30219306	0.384373225	3.559577879	1.806948	0.37723463
46061	SD	Hanson County	1826	-143681	520565	2154.688	1946.41	0.061111809	1997	0.385119347	0.000175879	0.450678392	0.3735875	2.092644198	2.033577	0.571865373
46065	SD	Hughes County	1827	-317838	605513	1980.531	2031.358	0.162349285	1997	0.154900818	0.000393682	0.456513865	0.293218151	3.690389942	1.9339515	0.372357384
46067	SD	Hutchinson County	1828	-141844	482716	2156.525	1908.561	0.050315411	1997	0.414009831	9.15E-05	0.465394429	0.334684594	1.836226063	2.0565441	0.664569151
46069	SD	Hyde County	1829	-276780	621512	2021.589	2047.357	0.055321683	1997	0.131350689	0	0.30395411	0.278826122	3.764180924	1.8296109	0.313412687
46071	SD	Jackson County	1830	-452708	535242	1845.661	1961.087	0.052027414	1997	0.014037395	0	0.413299181	0.189945394	2.910894535	2.0186712	0.132733222
46073	SD	Jerauld County	1831	-210302	565823	2088.067	1991.668	0.096517087	1997	0.260352815	0	0.224307083	0.395819751	2.228041216	1.9357767	0.376830283
46075	SD	Jones County	1832	-375656	560531	1922.713	1986.376	0.183388283	1997	0.085908811	0	0.267813905	0.305436871	3.020809717	1.9570707	0.179980263
46077	SD	Kingsbury County	1833	-118635	597444	2179.734	2023.289	0.021633352	1997	0.313702263	9.33E-06	0.513156299	0.422380933	2.528461932	1.806948	0.584875068
46079	SD	Lake County	1834	-90332	558470	2208.037	1984.315	0.080246476	1997	0.426334971	3.76E-05	0.488575878	0.413438536	2.050286311	1.7909775	0.655340162
46081	SD	Lawrence County	1835	-619682	621638	1678.687	2047.483	0.068212619	1997	0.034302063	0.001325102	0.021834061	0.135730362	0.602839455	1.283724	0.064897484
46083	SD	Lincoln County	1836	-58260	475465	2240.109	1901.31	0.157065272	1997	0.465629955	0.000114691	0.503207961	0.314830224	1.505900162	1.9765395	0.799324798
46085	SD	Lyman County	1837	-308397	550179	1989.972	1976.024	0.161681461	1997	0.141665052	3.71E-05	0.299355599	0.294823742	3.11742176	2.0982195	0.221304752
46087	SD	McCook County	1838	-110063	520043	2188.306	1945.888	0.021193405	1997	0.435442293	0.000112455	0.470121624	0.38578838	1.85356155	1.8886257	0.625750238
46089	SD	McPherson County	1839	-251192	756099	2047.177	2181.944	0.036305853	1997	0.085433071	0	0.334916042	0.413080416	2.658947873	1.6261011	0.287574762
46091	SD	Marshall County	1840	-124637	751889	2173.732	2177.734	0.082165398	1997	0.300934348	9.39E-05	0.459730799	0.550580039	2.481866164	1.6817697	0.416136635
46093	SD	Meade County	1841	-532693	637855	1765.676	2063.7	0.035172226	1997	0.007536406	0	0.321094247	0.233311067	1.739054844	1.7909775	0.128661444
46095	SD	Mellette County	1842	-383510	518730	1914.859	1944.575	0.08675471	1997	0.0531796	0.000239496	0.213357055	0.304210042	2.16460946	2.0399652	0.104574147
46097	SD	Miner County	1843	-128802	559022	2169.567	1984.867	0.005511923	1997	0.364763241	6.18E-05	0.41962294	0.353405878	2.079956301	1.924065	0.442114043
46099	SD	Minnehaha County	1844	-63729	519483	2234.64	1945.328	0.074932252	1997	0.457295892	0.000284937	0.44262469	0.388401556	1.287964738	1.8090774	0.635127447
46101	SD	Moody County	1845	-53687	558056	2244.682	1983.901	0.059000282	1997	0.4425703	9.40E-05	0.491089062	0.561919386	1.633722315	1.7368299	0.637608249
46103	SD	Pennington County	1846	-546015	576087	1752.354	2001.932	0.063539928	1997	0.016116392	0.000156167	0.448413915	0.156158131	1.469961184	1.8063396	0.099265744
46105	SD	Perkins County	1847	-506385	738900	1791.984	2164.745	0.008696423	1997	0.036440043	0	0.324116233	0.225181443	2.622871588	1.7928027	0.146328753
46107	SD	Potter County	1848	-311693	680433	1986.676	2106.278	0.0854991	1997	0.152133925	0	0.504930211	0.342123899	4.558452542	1.7667936	0.441437558
46109	SD	Roberts County	1849	-73921	737023	2224.448	2162.868	0.029191862	1997	0.20722155	9.30E-05	0.642513323	0.408339283	2.098097278	1.7672499	0.52035848
46111	SD	Sanborn County	1850	-167343	559889	2131.026	1985.734	0.060542413	1997	0.382191884	0.003737018	0.215512715	0.415049475	1.826733105	2.044224	0.400231556
46115	SD	Spink County	1851	-185222	662022	2113.147	2087.867	0.031033187	1997	0.242986645	1.06E-05	0.598202922	0.447649499	4.107840853	1.7956926	0.581941499
46117	SD	Stanley County	1852	-376663	610847	1921.706	2036.692	0.0814494	1997	0.010922698	0	0.643434037	0.226866898	4.251581946	1.9626984	0.145874684
46119	SD	Sully County	1853	-327216	642296	1971.153	2068.141	0.17229565	1997	0.136980662	0	0.545842587	0.258102802	6.952640994	1.8230706	0.537484954
46121	SD	Todd County	1854	-382295	475363	1916.074	1901.208	0.100730076	1997	0.108377195	0	0.090604095	0.169279727	3.293555819	1.8766098	0.164906514
46123	SD	Tripp County	1855	-313957	489205	1984.412	1915.05	0.052133617	1997	0.21310087	3.22E-06	0.181242332	0.284488792	2.450686996	2.1240765	0.300191091
46125	SD	Turner County	1856	-92813	479402	2205.556	1905.247	0.158317804	1997	0.432976437	0.000178556	0.489543091	0.371749062	1.526400032	1.952964	0.781057288
46127	SD	Union County	1857	-53428	426057	2244.941	1851.902	0.108741713	1997	0.454718886	2.07E-05	0.503236139	0.334722142	1.98442979	2.0325123	0.81389211
46129	SD	Walworth County	1858	-315753	721267	1982.616	2147.112	0.044489874	1997	0.123277898	0	0.511852376	0.336200285	2.59735285	1.7027595	0.350225654
46135	SD	Yankton County	1859	-113245	446206	2185.124	1872.051	0.072779017	1997	0.377542608	0.003786838	0.460186966	0.415890885	1.427248493	2.0267325	0.633441321
46137	SD	Ziebach County	1860	-446601	677997	1851.768	2103.842	0.019263123	1997	0.005539434	0	0.431091357	0.246464681	2.870171221	1.8163782	0.107946794
47001	TN	Anderson County	1861	1055160	-251454	3353.529	1174.391	0.007935043	1997	0.014486068	0.016239159	0	-0.242563511	0.106501317	2.6971893	0.049072912
47003	TN	Bedford County	1862	860942	-341789	3159.311	1084.056	0.074503364	1997	0.145027319	0.001310678	0.16722989	0.549495626	0.241640497	2.8500498	0.207251139
47005	TN	Benton County	1863	710652	-294310	3009.021	1131.535	0.084633028	1997	0.225172018	0.001892202	0.298566514	-0.095174312	0.253983048	2.8553733	0.062325033
47007	TN	Bledsoe County	1864	972461	-319975	3270.83	1105.87	0.089320543	1997	0.095967838	0.067149624	0.074075548	0.547490613	0.230640704	2.5542153	0.096644051
47009	TN	Blount County	1865	1085730	-295642	3384.099	1130.203	0.09043997	1997	0.133750932	0.010141685	0.0998956	-0.079251206	0.149810977	2.5540632	0.09237907
47011	TN	Bradley County	1866	1009382	-365057	3307.751	1060.788	0.05694918	1997	0.099894463	0.010431888	0.058430752	1.404071413	0.166512338	2.8380339	0.116615216
47015	TN	Cannon County	1867	893064	-305413	3191.433	1120.432	0.116379781	1997	0.223989228	0.002511008	0.251537538	-0.152627825	0.197603929	2.7889056	0.162274697
47017	TN	Carroll County	1868	677410	-307914	2975.779	1117.931	0.180125602	1997	0.32130407	0.12881409	0.405987649	0.311591963	0.478526266	2.6523198	0.19948798
47019	TN	Carter County	1869	1236035	-206301	3534.404	1219.544	0.074074074	1997	0.116180426	0.011380095	0	0.167290158	0.06805844	1.9570707	0.04303792
47021	TN	Cheatham County	1870	796243	-264983	3094.612	1160.862	0.08739465	1997	0.087028216	0.003338626	0.171430316	0.197461219	0.154525636	2.7338454	0.082947118
47023	TN	Chester County	1871	667623	-370172	2965.992	1055.673	0.097325858	1997	0.184971565	0.106199331	0.424514984	0.089994488	0.325897786	2.9478501	0.13420355
47025	TN	Claiborne County	1872	1097296	-204600	3395.665	1221.245	0.069250768	1997	0.04069172	0.003151343	0.004254313	0.095805825	0.07540523	2.4878997	0.089142446
47027	TN	Clay County	1873	929920	-218333	3228.289	1207.512	0.067437108	1997	0.052286661	0.001973082	0.039813967	0.873867005	0.127674314	2.6990145	0.085040414
47029	TN	Cocke County	1874	1153952	-259587	3452.321	1166.258	0.127803712	1997	0.081805761	0.046168735	0.072811112	0.369014194	0.085477655	2.4358815	0.061949277
47031	TN	Coffee County	1875	895708	-340693	3194.077	1085.152	0.13090319	1997	0.272261907	0.002475869	0.317530154	0.339073891	0.320971016	2.6856297	0.214734007
47033	TN	Crockett County	1876	617082	-330510	2915.451	1095.335	0.552806499	1997	0.040135709	0.769394695	0.211687592	0.118656937	1.512215552	2.8675413	0.761204435
47035	TN	Cumberland County	1877	986256	-278864	3284.625	1146.981	0.333142646	1997	0.065181546	0.221152876	0.026213952	0.560432973	0.198862382	2.2851504	0.067791264
47039	TN	Decatur County	1878	711616	-346181	3009.985	1079.664	0.126254092	1997	0.142359278	0.002376175	0.185975288	-0.003912768	0.223533717	2.9154528	0.086074306
47041	TN	DeKalb County	1879	911497	-284315	3209.866	1141.53	0.085353513	1997	0.083725637	0.000953261	0.209160104	1.499126666	0.157568909	2.5755093	0.10781047
47043	TN	Dickson County	1880	773324	-279733	3071.693	1146.112	0.038576294	1997	0.025406106	0.004189144	0.023055363	-0.227588479	0.149594691	2.6842608	0.105774596
47045	TN	Dyer County	1881	590456	-305055	2888.825	1120.79	0.176353215	1997	0.108696194	0.153930572	0.784627894	0.260166877	1.807588613	2.8801656	0.592000226
47047	TN	Fayette County	1882	597295	-400374	2895.664	1025.471	0.331151487	1997	0.131291249	0.295791599	0.422097989	0.218475166	1.01049807	3.0421521	0.285037755
47049	TN	Fentress County	1883	986366	-230822	3284.735	1195.023	0.145423165	1997	0.106622347	0.064337765	0.020774738	0.933486534	0.167113542	2.2954932	0.049028506
47051	TN	Franklin County	1884	898138	-377794	3196.507	1048.051	0.179026228	1997	0.327827993	0.048244546	0.479122201	0.437123471	0.349364187	2.7583335	0.190310481
47053	TN	Gibson County	1885	634128	-308619	2932.497	1117.226	0.216109531	1997	0.256360751	0.197665954	0.636676448	0.31268358	1.299548133	2.8127853	0.570389266
47055	TN	Giles County	1886	812506	-381479	3110.875	1044.366	0.059931932	1997	0.166412593	0.038447903	0.108660971	-0.089522577	0.207822349	2.8775799	0.144329878
47057	TN	Grainger County	1887	1113974	-225903	3412.343	1199.942	0.060182956	1997	0.039576312	0.022099182	0.003418392	0.432676135	0.081245477	2.6244855	0.107068214
47059	TN	Greene County	1888	1174470	-228699	3472.839	1197.146	0.09372435	1997	0.07346865	0.003756208	0.026070867	0.110795667	0.098616128	2.4988509	0.179887856
47061	TN	Grundy County	1889	928618	-348419	3226.987	1077.426	0.102545254	1997	0.186621336	0.001929615	0.162271433	1.235264786	0.176950718	2.2912344	0.047091875
47063	TN	Hamblen County	1890	1136431	-229381	3434.8	1196.464	0.065022285	1997	0.092496489	0.001953721	0.06477807	0.598637076	0.117365913	2.5815933	0.14559049
47065	TN	Hamilton County	1891	981503	-365421	3279.872	1060.424	0.012726546	1997	0.074693497	0.010327825	0.046042111	-0.293389303	0.138093486	2.9125629	0.040766586
47067	TN	Hancock County	1892	1135668	-195127	3434.037	1230.718	0.0579067	1997	0.015369629	0.003247105	0	0.209776671	0.058536554	2.2795227	0.064189392
47069	TN	Hardeman County	1893	635373	-396486	2933.742	1029.359	0.225777874	1997	0.165771727	0.233172425	0.37151742	0.222345103	0.575658545	3.0491487	0.129510567
47071	TN	Hardin County	1894	708540	-391372	3006.909	1034.473	0.083687587	1997	0.232725443	0.04813231	0.487460697	0.148864797	0.381401462	3.0683133	0.104891537
47073	TN	Hawkins County	1895	1161439	-200762	3459.808	1225.083	0.032032258	1997	0.027387097	0.002741936	0.007612903	0.068124194	0.072504953	2.8649556	0.096829877
47075	TN	Haywood County	1896	605930	-356910	2904.299	1068.935	0.502618855	1997	0.067106403	0.641035244	0.311719165	0.218389633	2.366899526	2.9851146	0.527619733
47077	TN	Henderson County	1897	685991	-342731	2984.36	1083.114	0.173872637	1997	0.24836836	0.033984581	0.306832823	0.233931355	0.307179747	2.9379636	0.14015172
47079	TN	Henry County	1898	687373	-267066	2985.742	1158.779	0.135027684	1997	0.353947657	0.012853972	0.571794434	0.418363944	0.509165197	2.6187057	0.216006493
47081	TN	Hickman County	1899	766641	-318860	3065.01	1106.985	0.03219795	1997	0.080673178	0.003140422	0.11540187	-0.022361298	0.226916421	2.8474641	0.073805962
47083	TN	Houston County	1900	739700	-267645	3038.069	1158.2	0.02811516	1997	0.041385515	0.002586595	0.002811516	-0.029074074	0.155172414	2.7520974	0.067590084
47085	TN	Humphreys County	1901	737078	-295157	3035.447	1130.688	0.032711026	1997	0.237593745	0.000925483	0.185830541	0.100397532	0.268207924	2.7931644	0.088250184
47087	TN	Jackson County	1902	920993	-240958	3219.362	1184.887	0.06840796	1997	0.043265814	0.002487562	0.062899787	-0.054274461	0.089005567	2.6722449	0.054960251
47089	TN	Jefferson County	1903	1123050	-249856	3421.419	1175.989	0.078279085	1997	0.074701901	0.014566549	0.065613922	0.201070577	0.119873598	2.6184015	0.154738026
47091	TN	Johnson County	1904	1257693	-184700	3556.062	1241.145	0.115010799	1997	0.112311015	0.009179266	0	0.160117291	0.066846737	1.6443531	0.057360666
47093	TN	Knox County	1905	1080263	-262115	3378.632	1163.73	0.082185766	1997	0.043667425	0.010298168	0.021913543	-0.223867268	0.102661083	2.7619839	0.074555542
47095	TN	Lake County	1906	581094	-274932	2879.463	1150.913	0.178567586	1997	0.118279956	0.113175292	0.843644276	0.2785587	4.080239988	2.8704312	0.66492795
47097	TN	Lauderdale County	1907	573396	-339419	2871.765	1086.426	0.230329091	1997	0.105191247	0.265499185	0.68964178	0.290360833	1.459362348	2.973555	0.443495502
47099	TN	Lawrence County	1908	779721	-382966	3078.09	1042.879	0.17367079	1997	0.182878459	0.00596531	0.230018573	0.274314855	0.223866555	2.8707354	0.160304414
47101	TN	Lewis County	1909	767661	-349522	3066.03	1076.323	0.009669741	1997	0.048646236	0.009520976	0.068432014	-0.138773678	0.152036731	2.8514187	0.037226775
47103	TN	Lincoln County	1910	853517	-384182	3151.886	1041.663	0.110949576	1997	0.173612664	0.049665747	0.290675713	0.225767539	0.264251308	2.958345	0.219837578
47105	TN	Loudon County	1911	1050623	-294892	3348.992	1130.953	0.082292187	1997	0.11723305	0.005788772	0.045435616	1.635522933	0.152613147	2.8848807	0.152082489
47107	TN	McMinn County	1912	1027470	-332567	3325.839	1093.278	0.049629804	1997	0.118201083	0.006409753	0.07228632	0.302145218	0.17137208	2.7898182	0.138080572
47109	TN	McNairy County	1913	674576	-396835	2972.945	1029.01	0.13836681	1997	0.254313876	0.013109219	0.490503265	0.142458723	0.334149134	3.0234438	0.11273736
47111	TN	Macon County	1914	889085	-225114	3187.454	1200.731	0.084138474	1997	0.057394676	0.000999485	0.11397159	0.496513614	0.11664229	2.7767376	0.166176715
47113	TN	Madison County	1915	645774	-351051	2944.143	1074.794	0.366004221	1997	0.158259017	0.387195159	0.38349864	0.183692859	0.76465046	2.9489148	0.229421813
47115	TN	Marion County	1916	940903	-375910	3239.272	1049.935	0.033615304	1997	0.189417814	0.003096146	0.400453364	0.343909069	0.315632417	2.4279723	0.055119632
47117	TN	Marshall County	1917	833892	-349545	3132.261	1076.3	0.065520046	1997	0.150535834	0.000980767	0.074323031	0.068716152	0.214780411	2.7604629	0.172959701
47119	TN	Maury County	1918	804182	-336090	3102.551	1089.755	0.047591807	1997	0.12683733	0.003670687	0.159206115	0.001753137	0.220972573	2.7808443	0.159750338
47121	TN	Meigs County	1919	1008631	-325196	3307	1100.649	0.052155714	1997	0.092339891	0.001088322	0.053495186	-0.066652435	0.170884537	2.7695889	0.08622208
47123	TN	Monroe County	1920	1059942	-326385	3358.311	1099.46	0.089573938	1997	0.12485165	0.001691194	0.115802279	0.110196317	0.18218083	2.8667808	0.080715492
47125	TN	Montgomery County	1921	767482	-241505	3065.851	1184.34	0.148922676	1997	0.21210511	0.002416908	0.365484496	0.423881394	0.293040054	2.8672371	0.166961291
47127	TN	Moore County	1922	872640	-366232	3171.009	1059.613	0.012079783	1997	0.104035958	0.001872835	0.082779287	0.642768986	0.150120895	2.7770418	0.131647593
47129	TN	Morgan County	1923	1014890	-254744	3313.259	1171.101	0.03774076	1997	0.063855631	0.015616866	0.017612355	0.190511019	0.14813958	2.4057657	0.0344916
47131	TN	Obion County	1924	611664	-270108	2910.033	1155.737	0.11254021	1997	0.364476264	0.020113293	0.717910254	0.348530206	1.330226058	2.795598	0.517729547
47133	TN	Overton County	1925	955338	-238439	3253.707	1187.406	0.074730385	1997	0.062462414	0.010744498	0.04867097	0.149033797	0.141038835	2.5044786	0.089649135
47135	TN	Perry County	1926	733634	-339768	3032.003	1086.077	0.028342007	1997	0.358317945	0.001259023	0.222007722	-0.140700576	0.260728745	2.8947672	0.044156803
47137	TN	Pickett County	1927	971514	-212585	3269.883	1213.26	0.105450237	1997	0.097946288	0.001448131	0.029620853	0.391289275	0.096404503	2.5526943	0.067144991
47139	TN	Polk County	1928	1040265	-364992	3338.634	1060.853	0.100683859	1997	0.149460328	0.003707671	0.333607976	0.97413419	0.253286865	2.7916434	0.042958088
47141	TN	Putnam County	1929	939519	-263100	3237.888	1162.745	0.045553314	1997	0.042410368	0.004772621	0.009428838	-0.2357675	0.107456314	2.5738362	0.100454141
47143	TN	Rhea County	1930	997446	-315687	3295.815	1110.158	0.04773213	1997	0.111196865	0.074447875	0.081631442	0.360049474	0.195960724	2.6276796	0.077791555
47145	TN	Roane County	1931	1030086	-284969	3328.455	1140.876	0.018787792	1997	0.019435646	0.014756695	0	-0.36692029	0.114781459	2.7411462	0.055074532
47147	TN	Robertson County	1932	812667	-233808	3111.036	1192.037	0.208450515	1997	0.230688267	0.002744986	0.506214109	0.454288493	0.3710014	2.6562744	0.386940074
47149	TN	Rutherford County	1933	860923	-305065	3159.292	1120.78	0.088418043	1997	0.121043274	0.016440917	0.194834949	-0.092611607	0.203958116	2.8086786	0.136581284
47153	TN	Sequatchie County	1934	956921	-347022	3255.29	1078.823	0.025192883	1997	0.205479452	0.007085498	0.135884113	0.49210728	0.190463338	2.4976341	0.037291015
47155	TN	Sevier County	1935	1120182	-280053	3418.551	1145.792	0.040765287	1997	0.016006002	0.009566087	0.011848193	-0.212139344	0.096215507	2.6503425	0.041832175
47157	TN	Shelby County	1936	553796	-404884	2852.165	1020.961	0.115383119	1997	0.058754879	0.123409884	0.710180635	0.175157315	0.722718923	3.1627674	0.154254139
47159	TN	Smith County	1937	896953	-255507	3195.322	1170.338	0.214184453	1997	0.060211074	0.003255362	0.078758762	0.065428316	0.123867128	2.7770418	0.120966574
47161	TN	Stewart County	1938	726983	-244781	3025.352	1181.064	0.061743341	1997	0.094027442	0.002421308	0.121973366	0.122602906	0.142303385	2.7569646	0.031303689
47163	TN	Sullivan County	1939	1216794	-184493	3515.163	1241.352	0.083914431	1997	0.078201946	0.004373006	0.002639562	0.092930308	0.085211594	2.3814297	0.092006007
47165	TN	Sumner County	1940	849688	-236316	3148.057	1189.529	0.101857266	1997	0.144935512	0.003989682	0.226741187	0.211433133	0.17184314	2.6796978	0.167592697
47167	TN	Tipton County	1941	563906	-369506	2862.275	1056.339	0.309751278	1997	0.041654285	0.336116724	0.632213539	0.132679682	1.114461472	3.107403	0.44627133
47169	TN	Trousdale County	1942	877371	-241851	3175.74	1183.994	0.109086902	1997	0.063027988	0.000367296	0.045618159	0.208539876	0.159287169	2.7546831	0.190508845
47173	TN	Union County	1943	1084740	-228543	3383.109	1197.302	0.10003059	1997	0.005710207	0.002957072	0	-0.297783556	0.080049301	2.5849395	0.062022891
47175	TN	Van Buren County	1944	948932	-311741	3247.301	1114.104	0.023657475	1997	0.054571843	0.00203193	0.040203193	0.195974843	0.143787303	2.3897952	0.039298921
47177	TN	Warren County	1945	920001	-316981	3218.37	1108.864	0.141685994	1997	0.088519521	0.002287076	0.129590259	0.957571887	0.215212689	2.7822132	0.223779635
47179	TN	Washington County	1946	1203308	-211158	3501.677	1214.687	0.114350373	1997	0.133009407	0.030240504	0.020633653	0.254149731	0.108102922	2.4565671	0.215670362
47181	TN	Wayne County	1947	743962	-383648	3042.331	1042.197	0.011949335	1997	0.157890544	0.001088717	0.171711941	0.10307244	0.185481249	2.7569646	0.053287282
47183	TN	Weakley County	1948	650623	-273698	2948.992	1152.147	0.077608419	1997	0.377117662	0.004423132	0.685009794	0.414981781	0.793193703	2.7660906	0.383568067
47185	TN	White County	1949	945818	-286330	3244.187	1139.515	0.025790693	1997	0.128604511	0.002252324	0.024204549	0.113119204	0.143236231	2.8398591	0.129962684
47187	TN	Williamson County	1950	817085	-303902	3115.454	1121.943	0.04982673	1997	0.084012363	0.002266554	0.163810059	-0.020589117	0.212103634	2.7406899	0.143116571
47189	TN	Wilson County	1951	867956	-269497	3166.325	1156.348	0.014260636	1997	0.030840251	0.003445959	0.039769403	-0.195854157	0.152868795	2.7552915	0.123266822
48001	TX	Anderson County	1952	32977	-797307	2331.346	628.538	0.069058777	1997	0.01321304	0.05485476	0	-0.320854719	0.176986656	3.9611403	0.070085634
48009	TX	Archer County	1953	-249151	-593880	2049.218	831.965	0.278564737	1997	0.00237719	0.015885224	0.684253213	0.370962249	0.998366606	3.6447723	0.120537453
48013	TX	Atascosa County	1954	-248751	-1117832	2049.618	308.013	0.175722543	1997	0.030399369	0.036324225	0.024737257	-0.185066124	0.407104541	4.576689	0.096723026
48015	TX	Austin County	1955	-27102	-1010925	2271.267	414.92	0.15822011	1997	0.032701348	0.082399132	0.00688812	-0.423966122	0.187933863	4.2306615	0.13857046
48017	TX	Bailey County	1956	-628777	-523815	1669.592	902.03	0.249183684	1997	0.072977155	0.468279883	0.153732107	0.480521187	2.293805668	2.9458728	0.322429096
48021	TX	Bastrop County	1957	-127269	-986257	2171.1	439.588	0.136473517	1997	0.056772217	0.08977765	0.003614083	-0.43102774	0.170862471	4.2037398	0.073263805
48023	TX	Baylor County	1958	-298023	-592333	2000.346	833.512	0.642769918	1997	0	0.08471581	0.828433855	0.213899098	1.96054578	3.5684181	0.173065107
48025	TX	Bee County	1959	-172319	-1172303	2126.05	253.542	0.644746131	1997	0.224029324	0.042125984	0.038134673	-0.00625939	0.971396168	4.632966	0.128878606
48027	TX	Bell County	1960	-141738	-882091	2156.631	543.754	0.368709517	1997	0.374141892	0.047362011	0.167988429	0.11030652	0.489160901	3.9853242	0.207398892
48029	TX	Bexar County	1961	-246356	-1056167	2052.013	369.678	0.314807936	1997	0.146900977	0.044351654	0.134779843	0.224211827	0.255939288	4.3934085	0.096786067
48035	TX	Bosque County	1962	-154822	-786246	2143.547	639.599	0.09762984	1997	0.039067302	0.047326368	0.204402274	0.364715286	0.326293228	3.8355057	0.081092693
48037	TX	Bowie County	1963	146393	-614976	2444.762	810.869	0.0429442	1997	0.051313466	0.040255215	0.27537431	0.131381724	0.333048943	3.5675055	0.106707889
48039	TX	Brazoria County	1964	53376	-1087845	2351.745	338	0.369008402	1997	0.014134682	0.114009551	0.175872724	-0.064526929	0.40034965	4.5783621	0.085290535
48041	TX	Brazos County	1965	-29345	-925082	2269.024	500.763	0.453359265	1997	0.206208917	0.155198306	0.03545139	0.346449035	0.307957664	4.1982642	0.107672242
48045	TX	Briscoe County	1966	-476812	-482392	1821.557	943.453	0.501865158	1997	0.011078287	0.449509301	0.289086949	0.212918951	2.672934721	2.9604744	0.138305714
48049	TX	Brown County	1967	-284774	-796791	2013.595	629.054	0.112148281	1997	0.025651332	0.071616793	0.284859312	-0.260366756	0.285955121	3.8023479	0.072608354
48051	TX	Burleson County	1968	-60199	-943580	2238.17	482.265	0.582330004	1997	0.122964838	0.28151936	0.045679984	0.216985338	0.286249994	4.172103	0.135423677
48055	TX	Caldwell County	1969	-157803	-1015068	2140.566	410.777	0.29118914	1997	0.073097507	0.147787495	0.021067746	-0.158239916	0.284552242	4.2038919	0.108835468
48057	TX	Calhoun County	1970	-62603	-1163777	2235.766	262.068	0.787960129	1997	0.261862285	0.273155801	0.119220256	0.275648286	1.463646599	4.7890206	0.148558383
48059	TX	Callahan County	1971	-318187	-737483	1980.182	688.362	0.087708462	1997	0	0.032664988	0.52183209	-0.040566193	0.311555855	3.7028745	0.073138453
48061	TX	Cameron County	1972	-156234	-1425845	2142.135	0	0.427751428	1997	0.075888517	0.316253153	0.035930567	0.536367657	1.083613668	5.2401492	0.332248321
48063	TX	Camp County	1973	95223	-667889	2393.592	757.956	0.120899198	1997	0.001350385	0.055683533	0	3.449314746	0.180097567	3.6294102	0.099974143
48065	TX	Carson County	1974	-484537	-384920	1813.832	1040.925	0.215506146	1997	0.090652725	0.101132015	0.5443854	0.266011158	3.117961797	2.70738	0.295310213
48067	TX	Cass County	1975	154394	-655638	2452.763	770.207	0.019050878	1997	0.00173017	0.009582478	0	1.066563871	0.172002642	3.5907768	0.042672938
48069	TX	Castro County	1976	-573003	-476490	1725.366	949.355	0.488116799	1997	0.336923103	0.205960921	0.35678836	0.718791676	3.027333021	2.7446445	0.51055661
48071	TX	Chambers County	1977	135358	-1026337	2433.727	399.508	0.333392969	1997	0.051346274	0.001550526	0.116349107	0.035302899	0.543109312	4.4401032	0.082938536
48073	TX	Cherokee County	1978	79108	-794251	2377.477	631.594	0.019968341	1997	0.002136059	0.026510022	0.02862701	1.4167338	0.194039627	3.8288133	0.077249128
48077	TX	Clay County	1979	-204299	-576274	2094.07	849.571	0.110413494	1997	0.005229735	0.067699204	0.598301773	0.192519612	0.604698441	3.5708517	0.097640468
48083	TX	Coleman County	1980	-327977	-795305	1970.392	630.54	0.084167661	1997	0.008105514	0.046661825	0.466216216	-0.075416342	0.66847567	3.7871379	0.092922915
48085	TX	Collin County	1981	-53515	-644576	2244.854	781.269	0.405476583	1997	0.157023417	0.05699486	0.280865275	0.053802989	0.570257617	3.6882729	0.222347269
48087	TX	Collingsworth County	1982	-388713	-438726	1909.656	987.119	0.217630854	1997	0.001172735	0.301271201	0.197804994	0.422237637	1.261859556	3.3138027	0.153826711
48089	TX	Colorado County	1983	-51431	-1040295	2246.938	385.55	0.426700263	1997	0.098638052	0.037209201	0.061439712	0.204782639	0.33432218	4.2305094	0.147356802
48093	TX	Comanche County	1984	-242403	-779049	2055.966	646.796	0.159643412	1997	0.048951706	0.199685364	0.049075384	0.586652188	0.390817798	3.6691083	0.16765628
48095	TX	Concho County	1985	-369065	-843542	1929.304	582.303	0.281584382	1997	0	0.285607016	0.450481375	0.134167851	1.451611647	3.8735307	0.117858035
48097	TX	Cooke County	1986	-112264	-594066	2186.105	831.779	0.087501705	1997	0.018467802	0.014879172	0.301707222	0.076509585	0.383532811	3.5582274	0.167569905
48099	TX	Coryell County	1987	-171762	-842496	2126.607	583.349	0.244191764	1997	0.061870006	0.044867855	0.246619545	-0.016547634	0.429123422	3.9377169	0.096236109
48107	TX	Crosby County	1988	-491246	-583395	1807.123	842.45	0.216571777	1997	0.002729433	0.86340767	0.046646919	0.257703529	3.703584976	3.1516641	0.500585193
48111	TX	Dallam County	1989	-590066	-280724	1708.303	1145.121	0.450596622	1997	0.482238301	0.018509982	0.360692429	0.615184176	4.608180293	2.556801	0.310545759
48113	TX	Dallas County	1990	-73050	-691173	2225.319	734.672	0.040435618	1997	0.112466368	0.011633568	0.321101858	0.197768781	0.448852135	3.9643344	0.067110902
48115	TX	Dawson County	1991	-557324	-676132	1741.045	749.713	0.440546255	1997	0	0.856728187	0.008542369	0.259963231	3.114472572	3.3045246	0.609775303
48119	TX	Delta County	1992	30414	-622960	2328.783	802.885	0.081622012	1997	0.137915129	0.053659287	0.481549816	0.124761485	0.761805821	3.5480367	0.276067153
48121	TX	Denton County	1993	-104097	-642346	2194.272	783.499	0.130613673	1997	0.057150418	0.027264889	0.391943456	-0.317653859	0.426510209	3.6665226	0.192305142
48123	TX	DeWitt County	1994	-133220	-1099223	2165.149	326.622	0.077003629	1997	0.153495848	0.055767966	0.033753014	-0.089705899	0.193310423	4.4311293	0.070583624
48125	TX	Dickens County	1995	-442992	-585874	1855.377	839.971	0.170075966	1997	0	0.600044038	0.196741165	0.249238945	1.304016998	3.311217	0.07810187
48129	TX	Donley County	1996	-438078	-436210	1860.291	989.635	0.506822375	1997	0.032242401	0.459478489	0.217466252	0.237297028	0.947460434	3.0634461	0.068888567
48133	TX	Eastland County	1997	-266984	-736037	2031.385	689.808	0.13008843	1997	7.46E-05	0.149677251	0.097141898	-0.020106402	0.294853459	3.5288721	0.090088412
48139	TX	Ellis County	1998	-75014	-737508	2223.355	688.337	0.279961978	1997	0.155183112	0.213452416	0.209601827	0.071016929	0.575354536	3.8624274	0.248739783
48141	TX	El Paso County	1999	-969891	-747808	1328.478	678.037	0.694160493	1997	0.004076481	0.823159376	0.022224062	0.11893577	0.490355443	3.8307906	0.074299336
48143	TX	Erath County	2000	-209455	-747859	2088.914	677.986	0.020694381	1997	0.018684331	0.03703746	0.013293741	0.904782778	0.302469221	3.5967087	0.123480663
[truncated: 7,369 more rows]
